# Supplementary material for: 4-(6-Fluoro-1,2-benzisoxazol-3-yl)-1-[2-(2-methyl-4-oxo-6,7,8,9-tetra­hydro-4H-pyrido[1,2-a]pyrimidin-3-yl)eth­yl]piperidinium nitrate
Source: Acta Crystallogr Sect E Struct Rep Online. 2009 Jun 20;65(Pt 7):o1647. doi: 10.1107/S1600536809022016 (PMC2969342; doi:10.1107/S1600536809022016)
Supplement: Supplementary file 1 [file e-65-o1647-sup1.cif]

##############################################################################
###                                                                        ###
###        Electronic paper (Acta Crystallographica Section E)             ###
###                                                                        ###
##############################################################################
#                                                                            #
# This CIF contains the data in a paper accepted for publication in Acta     #
# Crystallographica Section E. It conforms to the requirements of Notes      #
# for Authors for Section E, and has been peer reviewed under the auspices   #
# of the IUCr Commission on Journals.                                        #
#                                                                            #
# Full details of the Crystallographic Information File format               #
# are given in the paper "The Crystallographic Information File (CIF):       #
# a New Standard Archive File for Crystallography" by S. R. Hall, F. H.      #
# Allen and I. D. Brown [Acta Cryst. (1991), A47, 655-685].                  #
#                                                                            #
# The current version of the core CIF dictionary is obtainable from          #
# ftp://ftp.iucr.org/pub/cif_core.dic. The current version number is 2.4.    #
#                                                                            #
# Software is freely available for graphical display of the structure(s) in  #
# this CIF.  For information consult the CIF home page http://www.iucr.org/  #
# cif/home.html                                                              #
#                                                                            #
# This file may be used for bona fide research purposes within the           #
# scientific community so long as proper attribution is given to the journal # 
# article from which it was obtained.                                        #
#                                                                            #
##############################################################################
                                             
data_I
_audit_creation_method     SHELXL-97
_chemical_name_systematic
;
4-(6-Fluoro-1,2-benzisoxazol-3-yl)-1-[2-(2-methyl-4-oxo-6,7,8,9-tetrahydro-
4<i>H</i>-pyrido[1,2-<i>a</i>]pyrimidin-3-yl)ethyl]piperidinium nitrate
;
_chemical_name_common     ?
_chemical_formula_moiety     'C23 H28 F N4 O2 +, N O3 -'
_chemical_formula_sum     'C23 H28 F N5 O5'
_chemical_formula_iupac     'C23 H28 F N4 O2 +, N O3 -'
_chemical_formula_weight     473.50
_chemical_melting_point     ?
_symmetry_cell_setting     monoclinic
_symmetry_space_group_name_H-M     'P 21/c'
_symmetry_space_group_name_Hall     '-P 2ybc'
loop_
    _symmetry_equiv_pos_as_xyz
    'x, y, z'
    '-x, y+1/2, -z+1/2'
    '-x, -y, -z'
    'x, -y-1/2, z-1/2'
_cell_length_a     8.1655(16)
_cell_length_b     21.866(4)
_cell_length_c     12.635(3)
_cell_angle_alpha     90.00
_cell_angle_beta     91.94(3)
_cell_angle_gamma     90.00
_cell_volume     2254.6(8)
_cell_formula_units_Z     4
_cell_measurement_reflns_used     4798
_cell_measurement_theta_min     3.11
_cell_measurement_theta_max     25.00
_cell_measurement_temperature     293(2)
_exptl_crystal_description     block
_exptl_crystal_colour     colourless
_exptl_crystal_size_max     0.15
_exptl_crystal_size_mid     0.12
_exptl_crystal_size_min     0.09
_exptl_crystal_density_diffrn     1.395
_exptl_crystal_density_meas     ?
_exptl_crystal_density_method     'not measured'
_exptl_crystal_F_000     1000
_exptl_absorpt_coefficient_mu     0.105
_exptl_absorpt_correction_type     multi-scan
_exptl_absorpt_process_details     '(CrystalClear; Rigaku, 2005)'
_exptl_absorpt_correction_T_min     0.94
_exptl_absorpt_correction_T_max     0.99
_exptl_special_details
;
;
_diffrn_ambient_temperature     293(2)
_diffrn_radiation_type     MoK\a
_diffrn_radiation_wavelength     0.71073
_diffrn_radiation_source     'fine-focus sealed tube'
_diffrn_radiation_monochromator     graphite
_diffrn_measurement_device_type     'Rigaku Scxmini 1K CCD area-detector'
_diffrn_measurement_method     'Thin-slice \w'
_diffrn_detector_area_resol_mean     8.192
_diffrn_reflns_number     22497
_diffrn_reflns_av_R_equivalents     0.0468
_diffrn_reflns_av_sigmaI/netI     0.0408
_diffrn_reflns_theta_min     3.07
_diffrn_reflns_theta_max     27.48
_diffrn_reflns_theta_full     27.48
_diffrn_measured_fraction_theta_max     0.998
_diffrn_measured_fraction_theta_full     0.998
_diffrn_reflns_limit_h_min     -10
_diffrn_reflns_limit_h_max     10
_diffrn_reflns_limit_k_min     -28
_diffrn_reflns_limit_k_max     28
_diffrn_reflns_limit_l_min     -16
_diffrn_reflns_limit_l_max     16
_diffrn_standards_number     0
_diffrn_standards_interval_count     ?
_diffrn_standards_interval_time     ?
_diffrn_standards_decay_%     ?
_refine_special_details
;
Refinement of <i>F</i>^2^ against ALL reflections. The weighted <i>R</i>-factor
<i>wR</i> and goodness of fit <i>S</i> are based on <i>F</i>^2^, conventional
<i>R</i>-factors <i>R</i> are based on <i>F</i>, with <i>F</i> set to zero for
negative <i>F</i>^2^. The threshold expression of <i>F</i>^2^ >
\s(<i>F</i>^2^) is used only for calculating <i>R</i>-factors(gt) <i>etc</i>.
and is not relevant to the choice of reflections for refinement.
<i>R</i>-factors based on <i>F</i>^2^ are statistically about twice as large
as those based on <i>F</i>, and <i>R</i>- factors based on ALL data will be
even larger.
;
_reflns_number_total     5164
_reflns_number_gt     3386
_reflns_threshold_expression     I>2\s(I)
_refine_ls_structure_factor_coef     Fsqd
_refine_ls_matrix_type     full
_refine_ls_R_factor_all     0.1032
_refine_ls_R_factor_gt     0.0666
_refine_ls_wR_factor_gt     0.1574
_refine_ls_wR_factor_ref     0.1762
_refine_ls_goodness_of_fit_ref     1.037
_refine_ls_restrained_S_all     1.037
_refine_ls_number_reflns     5164
_refine_ls_number_parameters     325
_refine_ls_number_restraints     0
_refine_ls_hydrogen_treatment     mixed
_refine_ls_weighting_scheme     calc
_refine_ls_weighting_details
           'calc w=1/[\s^2^(Fo^2^)+(0.07P)^2^+1.3338P] where P=(Fo^2^+2Fc^2^)/3'
_atom_sites_solution_hydrogens     geom
_atom_sites_solution_primary     direct
_atom_sites_solution_secondary     difmap
_refine_ls_shift/su_max     0.001
_refine_ls_shift/su_mean     0.000
_refine_diff_density_max     0.315
_refine_diff_density_min     -0.275
_refine_ls_extinction_method     none
_refine_ls_extinction_coef     ?
loop_
    _atom_type_symbol
    _atom_type_description
    _atom_type_scat_dispersion_real
    _atom_type_scat_dispersion_imag
    _atom_type_scat_source
    'C' 'C' 0.0033 0.0016
                         'International Tables Vol C Tables 4.2.6.8 and 6.1.1.4'
    'H' 'H' 0.0000 0.0000
                         'International Tables Vol C Tables 4.2.6.8 and 6.1.1.4'
    'F' 'F' 0.0171 0.0103
                         'International Tables Vol C Tables 4.2.6.8 and 6.1.1.4'
    'N' 'N' 0.0061 0.0033
                         'International Tables Vol C Tables 4.2.6.8 and 6.1.1.4'
    'O' 'O' 0.0106 0.0060
                         'International Tables Vol C Tables 4.2.6.8 and 6.1.1.4'
_computing_data_collection     'CrystalClear (Rigaku, 2005)'
_computing_cell_refinement     'CrystalClear (Rigaku, 2005)'
_computing_data_reduction     'CrystalClear (Rigaku, 2005)'
_computing_structure_solution     'SHELXS97 (Sheldrick, 2008)'
_computing_structure_refinement     'SHELXL97 (Sheldrick, 2008)'
_computing_molecular_graphics     'SHELXTL (Sheldrick, 2008)'
_computing_publication_material     'SHELXTL (Sheldrick, 2008)'
loop_
    _atom_site_type_symbol
    _atom_site_label
    _atom_site_fract_x
    _atom_site_fract_y
    _atom_site_fract_z
    _atom_site_U_iso_or_equiv
    _atom_site_adp_type
    _atom_site_calc_flag
    _atom_site_refinement_flags
    _atom_site_occupancy
    _atom_site_disorder_assembly
    _atom_site_disorder_group
    F F 0.5593(2) 0.48655(7) 0.71974(17) 0.0788(6) Uani d . 1 . .
    C C1 0.6901(3) 0.35617(11) 0.57834(19) 0.0394(6) Uani d . 1 . .
    C C2 0.6642(3) 0.41746(11) 0.5995(2) 0.0504(7) Uani d . 1 . .
    H H2A 0.6986 0.4488 0.5557 0.060 Uiso calc R 1 . .
    C C3 0.5836(3) 0.42758(11) 0.6905(2) 0.0511(7) Uani d . 1 . .
    C C4 0.5266(3) 0.38241(12) 0.7573(2) 0.0513(7) Uani d . 1 . .
    H H4A 0.4691 0.3928 0.8170 0.062 Uiso calc R 1 . .
    C C5 0.5565(3) 0.32220(11) 0.7336(2) 0.0438(6) Uani d . 1 . .
    H H5A 0.5206 0.2911 0.7773 0.053 Uiso calc R 1 . .
    C C6 0.6420(3) 0.30878(10) 0.64249(18) 0.0358(5) Uani d . 1 . .
    C C7 0.6994(3) 0.25504(10) 0.59070(17) 0.0353(5) Uani d . 1 . .
    C C8 0.6892(3) 0.19000(10) 0.62775(18) 0.0369(5) Uani d . 1 . .
    H H8A 0.5777 0.1826 0.6512 0.044 Uiso calc R 1 . .
    C C9 0.7256(3) 0.14414(11) 0.54190(19) 0.0454(6) Uani d . 1 . .
    H H9A 0.6476 0.1495 0.4830 0.055 Uiso calc R 1 . .
    H H9B 0.8343 0.1518 0.5162 0.055 Uiso calc R 1 . .
    C C10 0.7164(3) 0.07913(11) 0.5818(2) 0.0477(6) Uani d . 1 . .
    H H10A 0.6055 0.0705 0.6026 0.057 Uiso calc R 1 . .
    H H10B 0.7427 0.0512 0.5252 0.057 Uiso calc R 1 . .
    C C11 0.8011(4) 0.11368(11) 0.75999(19) 0.0488(7) Uani d . 1 . .
    H H11A 0.8822 0.1080 0.8170 0.059 Uiso calc R 1 . .
    H H11B 0.6940 0.1059 0.7880 0.059 Uiso calc R 1 . .
    C C12 0.8082(4) 0.17918(11) 0.72137(19) 0.0470(6) Uani d . 1 . .
    H H12A 0.9187 0.1884 0.7005 0.056 Uiso calc R 1 . .
    H H12B 0.7816 0.2065 0.7787 0.056 Uiso calc R 1 . .
    C C13 0.8196(3) 0.00410(10) 0.7117(2) 0.0403(6) Uani d . 1 . .
    H H13A 0.8132 -0.0227 0.6505 0.048 Uiso calc R 1 . .
    H H13B 0.7186 -0.0005 0.7491 0.048 Uiso calc R 1 . .
    C C14 0.9607(3) -0.01635(11) 0.7837(2) 0.0427(6) Uani d . 1 . .
    H H14A 1.0595 -0.0200 0.7436 0.051 Uiso calc R 1 . .
    H H14B 0.9804 0.0135 0.8394 0.051 Uiso calc R 1 . .
    C C15 0.9184(3) -0.07729(10) 0.83123(18) 0.0361(5) Uani d . 1 A .
    C C16 0.8370(3) -0.07566(11) 0.9298(2) 0.0418(6) Uani d . 1 . .
    C C21 0.8352(3) -0.18542(10) 0.92195(18) 0.0370(5) Uani d . 1 . .
    C C22 0.9444(3) -0.13241(10) 0.78520(17) 0.0360(5) Uani d . 1 . .
    C C23 1.0216(3) -0.13858(13) 0.6798(2) 0.0506(7) Uani d . 1 A .
    H H23A 1.0477 -0.0987 0.6533 0.076 Uiso calc R 1 . .
    H H23B 0.9465 -0.1586 0.6310 0.076 Uiso calc R 1 . .
    H H23C 1.1200 -0.1624 0.6876 0.076 Uiso calc R 1 . .
    O O1 0.7678(2) 0.33351(8) 0.49358(13) 0.0507(5) Uani d . 1 . .
    O O2 0.7981(3) -0.02875(9) 0.97639(17) 0.0684(6) Uani d . 1 . .
    O O3 0.1111(3) 0.05259(15) 0.5454(2) 0.0993(9) Uani d . 1 . .
    O O4 0.3344(3) 0.09708(14) 0.5171(2) 0.1005(9) Uani d . 1 . .
    O O5 0.1993(6) 0.11232(14) 0.6583(2) 0.1389(15) Uani d . 1 . .
    N N1 0.7710(3) 0.26831(9) 0.50384(16) 0.0449(5) Uani d . 1 . .
    N N2 0.8321(2) 0.06899(8) 0.67408(14) 0.0329(4) Uani d . 1 . .
    N N3 0.9023(2) -0.18672(8) 0.83033(15) 0.0393(5) Uani d . 1 A .
    N N4 0.8013(2) -0.13271(9) 0.97382(15) 0.0384(5) Uani d . 1 A .
    N N5 0.2204(3) 0.08745(11) 0.5749(2) 0.0557(6) Uani d . 1 . .
    C C17 0.7250(4) -0.13102(14) 1.0785(2) 0.0573(7) Uani d P 0.620(11) A 1
    H H17A 0.6095 -0.1211 1.0697 0.069 Uiso calc R 1 A 1
    H H17B 0.7771 -0.0998 1.1225 0.069 Uiso calc R 1 A 1
    C C20 0.7977(4) -0.24588(12) 0.9722(2) 0.0546(7) Uani d P 0.620(11) A 1
    C C18 0.7463(10) -0.1965(3) 1.1339(4) 0.0565(17) Uani d P 0.620(11) A 1
    H H18A 0.8605 -0.2024 1.1551 0.068 Uiso calc PR 0.620(11) A 1
    H H18B 0.6824 -0.1975 1.1972 0.068 Uiso calc PR 0.620(11) A 1
    C C19 0.6928(8) -0.2473(2) 1.0624(4) 0.0495(15) Uani d P 0.620(11) A 1
    H H19A 0.7033 -0.2862 1.0988 0.059 Uiso calc PR 0.620(11) A 1
    H H19B 0.5792 -0.2418 1.0394 0.059 Uiso calc PR 0.620(11) A 1
    C C17' 0.7250(4) -0.13102(14) 1.0785(2) 0.0573(7) Uani d P 0.380(11) A 2
    C C20' 0.7977(4) -0.24588(12) 0.9722(2) 0.0546(7) Uani d P 0.380(11) A 2
    H H20B 0.8883 -0.2739 0.9632 0.066 Uiso calc R 1 A 2
    H H20C 0.7004 -0.2635 0.9383 0.066 Uiso calc R 1 A 2
    C C18' 0.6516(13) -0.1831(4) 1.1149(6) 0.053(3) Uani d P 0.380(11) A 2
    H H18C 0.5475 -0.1899 1.0774 0.063 Uiso calc PR 0.380(11) A 2
    H H18D 0.6321 -0.1796 1.1899 0.063 Uiso calc PR 0.380(11) A 2
    C C19' 0.7689(15) -0.2360(4) 1.0947(8) 0.053(2) Uiso d P 0.380(11) A 2
    H H19C 0.7247 -0.2732 1.1241 0.064 Uiso calc PR 0.380(11) A 2
    H H19D 0.8733 -0.2278 1.1309 0.064 Uiso calc PR 0.380(11) A 2
    H H2B 0.933(4) 0.0742(12) 0.652(2) 0.052(8) Uiso d . 1 . .
loop_
    _atom_site_aniso_label
    _atom_site_aniso_U_11
    _atom_site_aniso_U_22
    _atom_site_aniso_U_33
    _atom_site_aniso_U_12
    _atom_site_aniso_U_13
    _atom_site_aniso_U_23
    F 0.0694(11) 0.0375(9) 0.1310(17) 0.0082(8) 0.0251(11) -0.0069(10)
    C1 0.0371(12) 0.0404(13) 0.0408(13) 0.0004(10) 0.0023(10) 0.0123(10)
    C2 0.0442(14) 0.0364(14) 0.0706(18) -0.0022(11) 0.0040(13) 0.0174(13)
    C3 0.0389(14) 0.0346(13) 0.080(2) 0.0061(11) 0.0035(14) 0.0016(13)
    C4 0.0455(15) 0.0489(16) 0.0600(16) 0.0073(12) 0.0120(13) 0.0012(13)
    C5 0.0448(14) 0.0399(13) 0.0471(14) 0.0016(11) 0.0101(11) 0.0085(11)
    C6 0.0352(12) 0.0332(12) 0.0388(12) -0.0008(9) -0.0006(10) 0.0076(9)
    C7 0.0370(12) 0.0379(12) 0.0307(11) 0.0013(10) 0.0001(10) 0.0045(9)
    C8 0.0397(12) 0.0337(12) 0.0378(12) -0.0002(10) 0.0068(10) 0.0038(9)
    C9 0.0618(16) 0.0418(14) 0.0320(12) 0.0057(12) -0.0085(11) 0.0004(10)
    C10 0.0566(16) 0.0386(13) 0.0468(14) 0.0020(12) -0.0156(12) -0.0048(11)
    C11 0.0818(19) 0.0333(13) 0.0314(12) 0.0025(13) 0.0038(12) 0.0013(10)
    C12 0.0786(18) 0.0301(12) 0.0318(12) -0.0001(12) -0.0053(12) 0.0015(9)
    C13 0.0447(13) 0.0273(11) 0.0490(14) -0.0032(10) 0.0016(11) 0.0038(10)
    C14 0.0419(13) 0.0347(13) 0.0514(14) -0.0029(10) -0.0015(11) 0.0070(11)
    C15 0.0369(12) 0.0330(12) 0.0383(12) 0.0000(9) 0.0005(10) 0.0036(9)
    C16 0.0482(14) 0.0325(12) 0.0448(14) 0.0031(11) 0.0025(11) -0.0054(10)
    C21 0.0395(12) 0.0313(12) 0.0401(13) 0.0005(10) 0.0005(10) 0.0023(10)
    C22 0.0383(12) 0.0368(12) 0.0331(11) 0.0021(10) 0.0018(10) 0.0016(9)
    C23 0.0577(16) 0.0554(16) 0.0393(13) -0.0001(13) 0.0108(12) -0.0011(12)
    O1 0.0646(12) 0.0439(10) 0.0444(10) -0.0006(9) 0.0128(9) 0.0158(8)
    O2 0.0969(16) 0.0391(11) 0.0707(13) 0.0065(10) 0.0239(12) -0.0170(9)
    O3 0.0716(16) 0.146(3) 0.0805(17) -0.0343(17) 0.0118(14) -0.0153(17)
    O4 0.0505(13) 0.125(2) 0.128(2) -0.0108(14) 0.0254(15) 0.0176(18)
    O5 0.264(5) 0.081(2) 0.0734(18) -0.020(2) 0.026(2) -0.0229(16)
    N1 0.0574(13) 0.0401(11) 0.0376(11) 0.0001(10) 0.0068(10) 0.0080(9)
    N2 0.0332(10) 0.0319(10) 0.0337(10) -0.0011(8) 0.0028(8) 0.0032(8)
    N3 0.0485(11) 0.0291(10) 0.0407(11) 0.0036(8) 0.0074(9) -0.0009(8)
    N4 0.0454(11) 0.0381(11) 0.0321(10) -0.0019(9) 0.0048(8) -0.0014(8)
    N5 0.0583(15) 0.0554(15) 0.0532(14) 0.0023(12) 0.0000(12) 0.0049(12)
    C17 0.0660(18) 0.072(2) 0.0350(13) -0.0093(15) 0.0143(13) -0.0094(13)
    C20 0.0621(17) 0.0377(14) 0.0647(18) -0.0015(12) 0.0104(14) 0.0125(12)
    C18 0.072(4) 0.064(4) 0.033(2) -0.007(3) 0.004(3) 0.010(2)
    C19 0.052(3) 0.049(3) 0.047(3) -0.009(2) 0.003(2) 0.011(2)
    C17' 0.0660(18) 0.072(2) 0.0350(13) -0.0093(15) 0.0143(13) -0.0094(13)
    C20' 0.0621(17) 0.0377(14) 0.0647(18) -0.0015(12) 0.0104(14) 0.0125(12)
    C18' 0.051(6) 0.064(5) 0.042(4) 0.004(4) 0.008(4) 0.017(4)
_geom_special_details
;
 All esds (except the esd in the dihedral angle between two l.s. planes)
 are estimated using the full covariance matrix.  The cell esds are taken
 into account individually in the estimation of esds in distances, angles
 and torsion angles; correlations between esds in cell parameters are only
 used when they are defined by crystal symmetry.  An approximate (isotropic)
 treatment of cell esds is used for estimating esds involving l.s. planes.
;
loop_
    _geom_bond_atom_site_label_1
    _geom_bond_atom_site_label_2
    _geom_bond_site_symmetry_2
    _geom_bond_distance
    _geom_bond_publ_flag
    F C3 . 1.358(3) ?
    C1 O1 . 1.357(3) ?
    C1 C6 . 1.381(3) ?
    C1 C2 . 1.384(3) ?
    C2 C3 . 1.362(4) ?
    C2 H2A . 0.9300 ?
    C3 C4 . 1.390(4) ?
    C4 C5 . 1.374(4) ?
    C4 H4A . 0.9300 ?
    C5 C6 . 1.398(3) ?
    C5 H5A . 0.9300 ?
    C6 C7 . 1.431(3) ?
    C7 N1 . 1.294(3) ?
    C7 C8 . 1.500(3) ?
    C8 C9 . 1.514(3) ?
    C8 C12 . 1.524(3) ?
    C8 H8A . 0.9800 ?
    C9 C10 . 1.511(3) ?
    C9 H9A . 0.9700 ?
    C9 H9B . 0.9700 ?
    C10 N2 . 1.492(3) ?
    C10 H10A . 0.9700 ?
    C10 H10B . 0.9700 ?
    C11 N2 . 1.489(3) ?
    C11 C12 . 1.515(3) ?
    C11 H11A . 0.9700 ?
    C11 H11B . 0.9700 ?
    C12 H12A . 0.9700 ?
    C12 H12B . 0.9700 ?
    C13 N2 . 1.501(3) ?
    C13 C14 . 1.511(3) ?
    C13 H13A . 0.9700 ?
    C13 H13B . 0.9700 ?
    C14 C15 . 1.507(3) ?
    C14 H14A . 0.9700 ?
    C14 H14B . 0.9700 ?
    C15 C22 . 1.358(3) ?
    C15 C16 . 1.432(3) ?
    C16 O2 . 1.230(3) ?
    C16 N4 . 1.400(3) ?
    C21 N3 . 1.298(3) ?
    C21 N4 . 1.359(3) ?
    C21 C20 . 1.503(3) ?
    C22 N3 . 1.366(3) ?
    C22 C23 . 1.499(3) ?
    C23 H23A . 0.9600 ?
    C23 H23B . 0.9600 ?
    C23 H23C . 0.9600 ?
    O1 N1 . 1.432(3) ?
    O3 N5 . 1.222(3) ?
    O4 N5 . 1.220(3) ?
    O5 N5 . 1.204(3) ?
    N2 H2B . 0.89(3) ?
    N4 C17 . 1.482(3) ?
    C17 C18 . 1.600(7) ?
    C17 H17A . 0.9700 ?
    C17 H17B . 0.9700 ?
    C20 C19 . 1.448(5) ?
    C18 C19 . 1.488(9) ?
    C18 H18A . 0.9700 ?
    C18 H18B . 0.9700 ?
    C19 H19A . 0.9700 ?
    C19 H19B . 0.9700 ?
    C18' C19' . 1.528(14) ?
    C18' H18C . 0.9700 ?
    C18' H18D . 0.9700 ?
    C19' H19C . 0.9700 ?
    C19' H19D . 0.9700 ?
loop_
    _geom_angle_atom_site_label_1
    _geom_angle_atom_site_label_2
    _geom_angle_atom_site_label_3
    _geom_angle_site_symmetry_1
    _geom_angle_site_symmetry_3
    _geom_angle
    _geom_angle_publ_flag
    O1 C1 C6 . . 109.8(2) ?
    O1 C1 C2 . . 125.8(2) ?
    C6 C1 C2 . . 124.4(2) ?
    C3 C2 C1 . . 113.7(2) ?
    C3 C2 H2A . . 123.2 ?
    C1 C2 H2A . . 123.2 ?
    F C3 C2 . . 117.6(2) ?
    F C3 C4 . . 117.0(3) ?
    C2 C3 C4 . . 125.4(2) ?
    C5 C4 C3 . . 118.9(3) ?
    C5 C4 H4A . . 120.6 ?
    C3 C4 H4A . . 120.6 ?
    C4 C5 C6 . . 118.6(2) ?
    C4 C5 H5A . . 120.7 ?
    C6 C5 H5A . . 120.7 ?
    C1 C6 C5 . . 119.1(2) ?
    C1 C6 C7 . . 104.1(2) ?
    C5 C6 C7 . . 136.8(2) ?
    N1 C7 C6 . . 111.6(2) ?
    N1 C7 C8 . . 120.6(2) ?
    C6 C7 C8 . . 127.8(2) ?
    C7 C8 C9 . . 112.95(19) ?
    C7 C8 C12 . . 110.41(19) ?
    C9 C8 C12 . . 108.51(19) ?
    C7 C8 H8A . . 108.3 ?
    C9 C8 H8A . . 108.3 ?
    C12 C8 H8A . . 108.3 ?
    C10 C9 C8 . . 111.8(2) ?
    C10 C9 H9A . . 109.3 ?
    C8 C9 H9A . . 109.3 ?
    C10 C9 H9B . . 109.3 ?
    C8 C9 H9B . . 109.3 ?
    H9A C9 H9B . . 107.9 ?
    N2 C10 C9 . . 111.29(19) ?
    N2 C10 H10A . . 109.4 ?
    C9 C10 H10A . . 109.4 ?
    N2 C10 H10B . . 109.4 ?
    C9 C10 H10B . . 109.4 ?
    H10A C10 H10B . . 108.0 ?
    N2 C11 C12 . . 112.12(19) ?
    N2 C11 H11A . . 109.2 ?
    C12 C11 H11A . . 109.2 ?
    N2 C11 H11B . . 109.2 ?
    C12 C11 H11B . . 109.2 ?
    H11A C11 H11B . . 107.9 ?
    C11 C12 C8 . . 111.5(2) ?
    C11 C12 H12A . . 109.3 ?
    C8 C12 H12A . . 109.3 ?
    C11 C12 H12B . . 109.3 ?
    C8 C12 H12B . . 109.3 ?
    H12A C12 H12B . . 108.0 ?
    N2 C13 C14 . . 114.32(19) ?
    N2 C13 H13A . . 108.7 ?
    C14 C13 H13A . . 108.7 ?
    N2 C13 H13B . . 108.7 ?
    C14 C13 H13B . . 108.7 ?
    H13A C13 H13B . . 107.6 ?
    C15 C14 C13 . . 108.73(19) ?
    C15 C14 H14A . . 109.9 ?
    C13 C14 H14A . . 109.9 ?
    C15 C14 H14B . . 109.9 ?
    C13 C14 H14B . . 109.9 ?
    H14A C14 H14B . . 108.3 ?
    C22 C15 C16 . . 118.6(2) ?
    C22 C15 C14 . . 124.9(2) ?
    C16 C15 C14 . . 116.4(2) ?
    O2 C16 N4 . . 119.5(2) ?
    O2 C16 C15 . . 124.9(2) ?
    N4 C16 C15 . . 115.6(2) ?
    N3 C21 N4 . . 123.2(2) ?
    N3 C21 C20 . . 117.1(2) ?
    N4 C21 C20 . . 119.6(2) ?
    C15 C22 N3 . . 123.2(2) ?
    C15 C22 C23 . . 122.5(2) ?
    N3 C22 C23 . . 114.3(2) ?
    C22 C23 H23A . . 109.5 ?
    C22 C23 H23B . . 109.5 ?
    H23A C23 H23B . . 109.5 ?
    C22 C23 H23C . . 109.5 ?
    H23A C23 H23C . . 109.5 ?
    H23B C23 H23C . . 109.5 ?
    C1 O1 N1 . . 107.44(17) ?
    C7 N1 O1 . . 107.01(19) ?
    C11 N2 C10 . . 110.68(19) ?
    C11 N2 C13 . . 111.98(18) ?
    C10 N2 C13 . . 109.88(18) ?
    C11 N2 H2B . . 108.8(18) ?
    C10 N2 H2B . . 108.2(18) ?
    C13 N2 H2B . . 107.1(18) ?
    C21 N3 C22 . . 118.23(19) ?
    C21 N4 C16 . . 121.04(19) ?
    C21 N4 C17 . . 123.4(2) ?
    C16 N4 C17 . . 115.6(2) ?
    O5 N5 O4 . . 125.4(3) ?
    O5 N5 O3 . . 115.1(3) ?
    O4 N5 O3 . . 119.4(3) ?
    N4 C17 C18 . . 109.0(3) ?
    N4 C17 H17A . . 109.9 ?
    C18 C17 H17A . . 109.9 ?
    N4 C17 H17B . . 109.9 ?
    C18 C17 H17B . . 109.9 ?
    H17A C17 H17B . . 108.3 ?
    C19 C20 C21 . . 119.1(3) ?
    C19 C18 C17 . . 112.1(5) ?
    C19 C18 H18A . . 109.2 ?
    C17 C18 H18A . . 109.2 ?
    C19 C18 H18B . . 109.2 ?
    C17 C18 H18B . . 109.2 ?
    H18A C18 H18B . . 107.9 ?
    C20 C19 C18 . . 107.0(5) ?
    C20 C19 H19A . . 110.3 ?
    C18 C19 H19A . . 110.3 ?
    C20 C19 H19B . . 110.3 ?
    C18 C19 H19B . . 110.3 ?
    H19A C19 H19B . . 108.6 ?
    C19' C18' H18C . . 110.4 ?
    C19' C18' H18D . . 110.4 ?
    H18C C18' H18D . . 108.6 ?
    C18' C19' H19C . . 109.1 ?
    C18' C19' H19D . . 109.1 ?
    H19C C19' H19D . . 107.9 ?
loop_
    _geom_torsion_atom_site_label_1
    _geom_torsion_atom_site_label_2
    _geom_torsion_atom_site_label_3
    _geom_torsion_atom_site_label_4
    _geom_torsion_site_symmetry_1
    _geom_torsion_site_symmetry_2
    _geom_torsion_site_symmetry_3
    _geom_torsion_site_symmetry_4
    _geom_torsion
    _geom_torsion_publ_flag
    O1 C1 C2 C3 . . . . -179.6(2) ?
    C6 C1 C2 C3 . . . . -0.7(4) ?
    C1 C2 C3 F . . . . 177.2(2) ?
    C1 C2 C3 C4 . . . . -1.5(4) ?
    F C3 C4 C5 . . . . -176.5(2) ?
    C2 C3 C4 C5 . . . . 2.2(4) ?
    C3 C4 C5 C6 . . . . -0.6(4) ?
    O1 C1 C6 C5 . . . . -178.8(2) ?
    C2 C1 C6 C5 . . . . 2.2(4) ?
    O1 C1 C6 C7 . . . . 0.9(2) ?
    C2 C1 C6 C7 . . . . -178.1(2) ?
    C4 C5 C6 C1 . . . . -1.4(4) ?
    C4 C5 C6 C7 . . . . 179.0(3) ?
    C1 C6 C7 N1 . . . . -1.2(3) ?
    C5 C6 C7 N1 . . . . 178.4(3) ?
    C1 C6 C7 C8 . . . . 176.6(2) ?
    C5 C6 C7 C8 . . . . -3.7(4) ?
    N1 C7 C8 C9 . . . . -15.8(3) ?
    C6 C7 C8 C9 . . . . 166.5(2) ?
    N1 C7 C8 C12 . . . . 105.9(3) ?
    C6 C7 C8 C12 . . . . -71.8(3) ?
    C7 C8 C9 C10 . . . . 179.3(2) ?
    C12 C8 C9 C10 . . . . 56.6(3) ?
    C8 C9 C10 N2 . . . . -57.8(3) ?
    N2 C11 C12 C8 . . . . 56.0(3) ?
    C7 C8 C12 C11 . . . . -179.7(2) ?
    C9 C8 C12 C11 . . . . -55.4(3) ?
    N2 C13 C14 C15 . . . . 169.70(19) ?
    C13 C14 C15 C22 . . . . 86.2(3) ?
    C13 C14 C15 C16 . . . . -90.5(3) ?
    C22 C15 C16 O2 . . . . -175.7(2) ?
    C14 C15 C16 O2 . . . . 1.1(4) ?
    C22 C15 C16 N4 . . . . 4.3(3) ?
    C14 C15 C16 N4 . . . . -178.9(2) ?
    C16 C15 C22 N3 . . . . -2.6(4) ?
    C14 C15 C22 N3 . . . . -179.2(2) ?
    C16 C15 C22 C23 . . . . 177.2(2) ?
    C14 C15 C22 C23 . . . . 0.6(4) ?
    C6 C1 O1 N1 . . . . -0.4(2) ?
    C2 C1 O1 N1 . . . . 178.6(2) ?
    C6 C7 N1 O1 . . . . 1.0(3) ?
    C8 C7 N1 O1 . . . . -177.04(19) ?
    C1 O1 N1 C7 . . . . -0.4(2) ?
    C12 C11 N2 C10 . . . . -55.2(3) ?
    C12 C11 N2 C13 . . . . -178.1(2) ?
    C9 C10 N2 C11 . . . . 55.7(3) ?
    C9 C10 N2 C13 . . . . 179.9(2) ?
    C14 C13 N2 C11 . . . . -72.5(3) ?
    C14 C13 N2 C10 . . . . 164.0(2) ?
    N4 C21 N3 C22 . . . . 1.6(3) ?
    C20 C21 N3 C22 . . . . -177.1(2) ?
    C15 C22 N3 C21 . . . . -0.4(3) ?
    C23 C22 N3 C21 . . . . 179.8(2) ?
    N3 C21 N4 C16 . . . . 0.4(3) ?
    C20 C21 N4 C16 . . . . 179.0(2) ?
    N3 C21 N4 C17 . . . . -179.8(2) ?
    C20 C21 N4 C17 . . . . -1.2(3) ?
    O2 C16 N4 C21 . . . . 176.7(2) ?
    C15 C16 N4 C21 . . . . -3.3(3) ?
    O2 C16 N4 C17 . . . . -3.1(3) ?
    C15 C16 N4 C17 . . . . 176.9(2) ?
    C21 N4 C17 C18 . . . . 18.7(4) ?
    C16 N4 C17 C18 . . . . -161.5(3) ?
    N3 C21 C20 C19 . . . . -167.1(4) ?
    N4 C21 C20 C19 . . . . 14.2(5) ?
    N4 C17 C18 C19 . . . . -50.2(7) ?
    C21 C20 C19 C18 . . . . -43.9(7) ?
    C17 C18 C19 C20 . . . . 62.0(7) ?
loop_
    _geom_hbond_atom_site_label_D
    _geom_hbond_atom_site_label_H
    _geom_hbond_atom_site_label_A
    _geom_hbond_site_symmetry_A
    _geom_hbond_distance_DH
    _geom_hbond_distance_HA
    _geom_hbond_distance_DA
    _geom_hbond_angle_DHA
    N2 H2B O3 1_655 0.89(3) 2.07(3) 2.866(3) 149(2)
    N2 H2B O5 1_655 0.89(3) 2.33(3) 3.157(5) 156(2)
    C2 H2A O2 4_565 0.93 2.19 3.107(3) 171
    C10 H10A O4 . 0.97 2.50 3.221(4) 131
    C13 H13B F 2_646 0.97 2.33 3.264(3) 161
data_global
_journal_date_recd_electronic     2009-03-31
_journal_date_accepted     2009-06-10
_journal_name_full     'Acta Crystallographica, Section E'
_journal_year     2009
_journal_volume     65
_journal_issue      7
_journal_page_first     o1647
_journal_page_last     o1647
_journal_paper_category     QO
_journal_coeditor_code     XU2503
_publ_contact_author_name     'Yu Sun'
_publ_contact_author_address
;
Ordered Matter Science Research Center
College of Chemistry and Chemical Engineering
Southeast University
Nanjing 210096
People's Republic of China
and
College of Pharmacy
Jiangsu University
Zhenjiang 212013
People's Republic of China
;
_publ_contact_author_email     'whsunyu@163.com'
_publ_contact_author_fax     '86-25-52090614'
_publ_contact_author_phone     '86-25-52090614'
_publ_section_title
;\
4-(6-Fluoro-1,2-benzisoxazol-3-yl)-1-[2-(2-methyl-4-oxo-6,7,8,9-tetrahydro-\
4<i>H</i>-pyrido[1,2-<i>a</i>]pyrimidin-3-yl)ethyl]piperidinium nitrate
;
loop_
    _publ_author_name
    _publ_author_address
    'Sun, Yu'
;
Ordered Matter Science Research Center
College of Chemistry and Chemical Engineering
Southeast University
Nanjing 210096
People's Republic of China
and
College of Pharmacy
Jiangsu University
Zhenjiang 212013
People's Republic of China
;
    'Zhang, Huai-Hong'
;
Ordered Matter Science Research Center
College of Chemistry and Chemical Engineering
Southeast University
Nanjing 210096
People's Republic of China
;
