# Supplementary material for: 4-(6-Fluoro-1,2-benzisoxazol-3-yl)-1-[2-(2-methyl-4-oxo-6,7,8,9-tetra­hydro-4H-pyrido[1,2-a]pyrimidin-3-yl)eth­yl]piperidinium nitrate
Source: Acta Crystallogr Sect E Struct Rep Online. 2009 Jun 20;65(Pt 7):o1647. doi: 10.1107/S1600536809022016 (PMC2969342; doi:10.1107/S1600536809022016)
Supplement: Supplementary file 2 [file e-65-o1647-Isup2.hkl]

#
# h,k,l, Fc-squared, Fo-squared, sigma(Fo-squared) and status flag
#
data_I
_shelx_title ' 2 in Pc                         P21/c'
_shelx_refln_list_code          4
_shelx_F_calc_maximum      218.50
_exptl_crystal_F_000      1000.00
_reflns_d_resolution_high  0.7700
 
loop_
 _symmetry_equiv_pos_as_xyz
 'x, y, z'
 '-x, y+1/2, -z+1/2'
 '-x, -y, -z'
 'x, -y-1/2, z-1/2'
 
_cell_length_a     8.1655
_cell_length_b    21.8660
_cell_length_c    12.6350
_cell_angle_alpha  90.000
_cell_angle_beta   91.940
_cell_angle_gamma  90.000
 
_shelx_F_squared_multiplier     1.000
 
loop_
 _refln_index_h
 _refln_index_k
 _refln_index_l
 _refln_F_squared_calc
 _refln_F_squared_meas
 _refln_F_squared_sigma
 _refln_observed_status
   2   0   0    47742.39    51222.14    572.62 o
   3   0   0     2088.41     2094.42     28.76 o
   4   0   0      846.93      775.22     15.19 o
   5   0   0      101.42      103.71      5.98 o
   6   0   0      145.42      172.78      8.50 o
   7   0   0       41.11       49.83      6.66 o
   8   0   0      951.12      921.23     30.32 o
   9   0   0        9.13       -1.80      5.93 o
  10   0   0        1.23        1.37      8.56 o
   2   1   0    12569.14    13390.45     90.40 o
   3   1   0      555.92      585.83      8.16 o
   4   1   0        9.31        3.72      1.52 o
   5   1   0      190.36      209.75      5.59 o
   6   1   0      158.18      167.39      5.89 o
   7   1   0       80.66       87.71      5.59 o
   8   1   0       10.26       24.38      5.76 o
   9   1   0        4.28       -2.32      3.23 o
  10   1   0       16.29       26.58      8.44 o
   1   2   0     1265.17     1078.29     12.44 o
   2   2   0     6457.08     6048.01     42.84 o
   3   2   0     1376.11     1466.32     15.21 o
   4   2   0      567.03      658.91     13.04 o
   5   2   0      333.54      328.43      7.34 o
   6   2   0        7.90       10.54      2.62 o
   7   2   0       32.81       29.19      3.88 o
   8   2   0       25.75       36.22      4.38 o
   9   2   0       33.51       37.38      5.33 o
  10   2   0       12.75       11.71      7.52 o
   1   3   0     1124.29     1326.72     16.84 o
   2   3   0     3041.51     3011.79     44.69 o
   3   3   0      168.94      117.43      4.44 o
   4   3   0      234.97      347.31      6.12 o
   5   3   0        2.83        2.40      1.74 o
   6   3   0      245.31      219.39      6.77 o
   7   3   0       30.01       27.93      3.70 o
   8   3   0      122.72      121.66      7.18 o
   9   3   0        0.74       -0.24      3.51 o
  10   3   0        1.35       -4.20      6.97 o
   0   4   0    10048.56     9072.81     61.53 o
   1   4   0       97.99       75.08      2.08 o
   2   4   0      435.04      431.04      6.17 o
   3   4   0      488.48      482.04      6.47 o
   4   4   0       74.68       54.53      2.53 o
   5   4   0      147.90      158.02      4.78 o
   6   4   0       45.43       63.41      4.01 o
   7   4   0       49.49       41.21      6.07 o
   8   4   0        0.05        7.51      3.52 o
   9   4   0        2.44        1.54      4.94 o
  10   4   0        1.31        2.31      7.31 o
   1   5   0     2087.11     2052.22     17.96 o
   2   5   0     1118.52     1071.45     12.89 o
   3   5   0      132.05      135.82      5.04 o
   4   5   0        1.41        4.49      2.92 o
   5   5   0       10.61       32.61      2.50 o
   6   5   0        3.25        3.77      2.27 o
   7   5   0        0.41        7.22      3.58 o
   8   5   0       89.04       83.65      6.71 o
   9   5   0       10.97       10.90      5.16 o
  10   5   0       14.36       -2.35      7.56 o
   0   6   0       57.24       59.55      3.96 o
   1   6   0       57.11       48.85      1.70 o
   2   6   0     3276.99     3098.60     38.52 o
   3   6   0       95.65       72.71      2.35 o
   4   6   0      147.64      215.02      4.62 o
   5   6   0      219.27      231.02      6.71 o
   6   6   0       14.50       28.19      4.16 o
   7   6   0       22.73       26.61      4.60 o
   8   6   0        0.35        2.13      2.49 o
   9   6   0        0.30        9.27      8.31 o
  10   6   0       20.22       34.78     12.14 o
   1   7   0     2730.34     2746.14     33.35 o
   2   7   0     2414.70     2287.65     34.25 o
   3   7   0      330.12      241.48      4.54 o
   4   7   0      302.36      241.70      5.19 o
   5   7   0       66.75       65.77      4.06 o
   6   7   0       89.71       93.59      4.38 o
   7   7   0       33.99       41.28      3.71 o
   8   7   0       36.49       35.73      4.89 o
   9   7   0       14.28        7.64      8.14 o
  10   7   0        5.67        2.37      7.95 o
   0   8   0      135.43      173.72      4.81 o
   1   8   0       13.62        0.08      1.19 o
   2   8   0       57.84       50.61      3.29 o
   3   8   0       80.07       54.50      1.90 o
   4   8   0     4088.45     4097.50     44.48 o
   5   8   0      139.66      115.10      4.82 o
   6   8   0       15.69       21.48      2.82 o
   7   8   0        2.29        8.88      6.17 o
   8   8   0       56.71       56.55      8.01 o
   9   8   0        5.04        7.00      5.42 o
  10   8   0       22.34       22.50      8.67 o
   1   9   0      471.94      569.91      9.11 o
   2   9   0      118.38      107.81      4.12 o
   3   9   0       86.29       74.37      2.05 o
   4   9   0      167.72      152.98      5.19 o
   5   9   0       25.70       17.81      3.11 o
   6   9   0      347.16      346.31      8.69 o
   7   9   0       78.66       71.14      7.51 o
   8   9   0       11.93       20.65      6.20 o
   9   9   0        0.51       -2.15      4.83 o
  10   9   0        4.54        0.22      8.93 o
   0  10   0      934.35     1123.23     19.21 o
   1  10   0      657.28      620.12     13.39 o
   2  10   0      414.96      479.76     13.81 o
   3  10   0       90.34       94.40      4.31 o
   4  10   0      375.30      426.74      7.06 o
   5  10   0       28.12       25.85      3.52 o
   6  10   0       69.43       90.02      5.97 o
   7  10   0       63.92       59.53      7.09 o
   8  10   0        2.51        1.79      5.59 o
   9  10   0        9.88       14.07      9.34 o
   1  11   0     2822.21     3091.08     32.94 o
   2  11   0        5.44        7.49      2.60 o
   3  11   0      965.01     1052.85     18.87 o
   4  11   0       69.32       83.41      6.77 o
   5  11   0        6.56       20.36      5.67 o
   6  11   0        8.76       17.27      3.59 o
   7  11   0        0.17        8.43      7.47 o
   8  11   0      176.15      178.02     12.87 o
   9  11   0        0.67        1.81      4.96 o
   0  12   0     3996.02     3956.28     63.62 o
   1  12   0      149.17      216.60      7.30 o
   2  12   0      718.25      769.77      9.38 o
   3  12   0        1.69        3.67      2.48 o
   4  12   0       35.06       37.00      3.67 o
   5  12   0       46.64       38.99      3.97 o
   6  12   0        1.37        2.61      4.30 o
   7  12   0       15.04       13.46      5.78 o
   8  12   0      122.57      116.60     11.52 o
   9  12   0        4.18        4.17      8.25 o
   1  13   0        0.13        9.58      4.87 o
   2  13   0       58.09       76.63      9.77 o
   3  13   0       71.16       51.63      4.10 o
   4  13   0      110.87      113.22      5.66 o
   5  13   0      201.70      203.48     12.82 o
   6  13   0       63.95       71.21      8.74 o
   7  13   0        8.39        4.00      4.94 o
   8  13   0       19.67       25.29      7.44 o
   9  13   0        5.49       11.48      6.78 o
   0  14   0       18.57       29.28      3.61 o
   1  14   0      114.20      107.30      4.34 o
   2  14   0      297.95      278.98      8.89 o
   3  14   0      183.76      179.62      7.48 o
   4  14   0        8.73       13.96      6.43 o
   5  14   0        1.04        3.98      4.30 o
   6  14   0       11.25       24.39      6.64 o
   7  14   0       58.50       63.39     10.18 o
   8  14   0        7.72       10.20      6.46 o
   9  14   0       81.92       96.56     14.51 o
   1  15   0      218.17      220.79      6.20 o
   2  15   0       39.30       45.26      4.71 o
   3  15   0        5.37        8.74      3.26 o
   4  15   0        7.73       13.31      3.54 o
   5  15   0        8.10        8.21      4.45 o
   6  15   0      115.71      138.27     12.06 o
   7  15   0       21.18       46.54      8.50 o
   8  15   0       16.51        6.06      6.09 o
   0  16   0     3572.56     3784.48     74.59 o
   1  16   0       20.94       44.16      4.88 o
   2  16   0        0.96        0.41      3.26 o
   3  16   0      132.40      128.67      7.83 o
   4  16   0      189.57      192.54      8.65 o
   5  16   0        0.86        0.82      4.75 o
   6  16   0       71.39       60.09      9.25 o
   7  16   0       14.12       20.37      9.83 o
   8  16   0      107.62      102.18     12.94 o
   1  17   0       20.67       31.00      4.70 o
   2  17   0     2115.08     2032.73     42.44 o
   3  17   0       47.55       57.50      6.07 o
   4  17   0        2.14        3.50      3.47 o
   5  17   0      104.29      139.05     11.68 o
   6  17   0      206.41      223.37     15.39 o
   7  17   0       23.20       29.29      8.31 o
   8  17   0       15.03       14.20      7.58 o
   0  18   0     2237.52     2239.47     51.34 o
   1  18   0       42.97       42.04      3.81 o
   2  18   0      227.37      236.72     10.74 o
   3  18   0      574.45      591.73     17.72 o
   4  18   0        3.16       -0.57      3.28 o
   5  18   0      122.89      133.67     11.52 o
   6  18   0       33.52       35.38      8.09 o
   7  18   0        0.13       12.54     12.01 o
   8  18   0       51.40       42.24     10.13 o
   1  19   0      312.68      299.03     11.28 o
   2  19   0      123.43      112.20      8.26 o
   3  19   0        0.62        5.04      3.61 o
   4  19   0     1503.96     1379.53     33.22 o
   5  19   0       72.02       88.56     10.83 o
   6  19   0       19.31       27.46     10.08 o
   7  19   0        1.36       -3.35      6.23 o
   0  20   0      735.42      674.04     21.51 o
   1  20   0       49.26       63.11      8.56 o
   2  20   0       41.68       49.97      5.92 o
   3  20   0      319.86      331.84     13.16 o
   4  20   0        0.30       10.15     15.39 o
   5  20   0       91.30      107.34     11.72 o
   6  20   0       18.23       14.84      7.35 o
   7  20   0        6.12        7.64      6.96 o
   1  21   0       87.09       82.95      6.65 o
   2  21   0      126.16      121.67     10.57 o
   3  21   0       23.75       19.56      4.65 o
   4  21   0       40.17       57.78      8.77 o
   5  21   0        1.08        6.48      6.16 o
   6  21   0        0.82        7.30      6.71 o
   7  21   0        0.75        3.45      6.28 o
   0  22   0       25.68       31.97     15.41 o
   1  22   0       27.67       38.69      5.99 o
   2  22   0        9.60        8.89      4.28 o
   3  22   0       27.20       32.54      7.50 o
   4  22   0        1.07       -0.30      4.35 o
   5  22   0        1.94       20.72     11.52 o
   6  22   0        0.01        1.61      5.73 o
   1  23   0       36.84       35.33      8.26 o
   2  23   0        5.78        6.67      4.09 o
   3  23   0       14.45       20.24      8.50 o
   4  23   0       11.57       31.19      8.07 o
   5  23   0        0.37       19.88     15.38 o
   6  23   0        0.66        5.27      6.80 o
   0  24   0       45.15       39.50     10.71 o
   1  24   0        1.55        3.23      8.74 o
   2  24   0       16.35       16.43      5.03 o
   3  24   0        4.41       15.04      6.76 o
   4  24   0       17.90       10.12      6.70 o
   5  24   0        0.61       -3.68      6.46 o
   1  25   0       39.93       63.47      9.09 o
   2  25   0       30.82       39.55     10.31 o
   3  25   0       21.42       25.32      7.95 o
   4  25   0       12.81       18.06      8.87 o
   5  25   0        1.50        6.44      7.81 o
   0  26   0       89.57      113.15     22.77 o
   1  26   0        1.51        7.68      9.49 o
   2  26   0       57.01       64.16     12.87 o
   3  26   0       13.82       34.62     14.20 o
   4  26   0       62.86       93.16     15.74 o
   1  27   0       31.82       30.98     11.09 o
   2  27   0       22.27       17.79      9.52 o
   3  27   0       12.84       12.12      9.68 o
   0  28   0      105.06      132.19     33.22 o
   1  28   0        5.04       12.76      9.29 o
 -10   1   1       78.92       84.23     14.39 o
  -9   1   1       32.89       43.85      5.77 o
  -8   1   1        8.99       31.42      6.53 o
  -7   1   1        8.01        5.55      3.17 o
  -6   1   1      341.49      374.59      9.34 o
  -5   1   1        9.06       28.65      4.30 o
  -4   1   1      659.20      716.38     10.18 o
  -3   1   1     1745.41     1730.75     17.29 o
  -2   1   1    12515.85    12195.45     72.32 o
  -1   1   1      648.91      526.48      4.02 o
   1   1   1     1515.43     1200.02      9.97 o
   2   1   1    17068.56    17685.96    133.73 o
   3   1   1       27.67       32.43      2.41 o
   4   1   1      109.69      128.52      5.76 o
   5   1   1     1210.56     1115.38     17.02 o
   6   1   1      371.54      399.41     10.63 o
   7   1   1      206.93      185.41      7.65 o
   8   1   1      209.22      203.90      8.89 o
   9   1   1       20.64       17.27      5.28 o
  10   1   1       53.36       65.49     14.13 o
 -10   2   1       58.04       95.20     22.60 o
  -9   2   1       26.13       36.14      6.21 o
  -8   2   1      452.91      431.02     15.34 o
  -7   2   1       61.50       81.71      5.07 o
  -6   2   1        5.32        5.00      2.58 o
  -5   2   1      399.38      434.12      8.35 o
  -4   2   1       35.97       39.44      2.24 o
  -3   2   1     1061.16     1126.53     12.41 o
  -2   2   1     7676.84     7165.21     78.71 o
  -1   2   1     1454.45     1261.95     19.21 o
   1   2   1       98.05       93.28      1.12 o
   2   2   1    40317.09    42085.57    284.34 o
   3   2   1      488.36      455.49      6.44 o
   4   2   1      662.17      643.83     13.43 o
   5   2   1       26.94       27.93      2.91 o
   6   2   1      107.69      141.32      5.43 o
   7   2   1        1.02        0.13      2.19 o
   8   2   1      148.19      164.22      7.63 o
   9   2   1        0.04       -2.27      3.69 o
  10   2   1      181.33      131.99     11.62 o
 -10   3   1        0.37       -0.68     10.62 o
  -9   3   1       66.81       67.77      7.45 o
  -8   3   1        0.35       -3.71      3.71 o
  -7   3   1      252.89      257.28      8.27 o
  -6   3   1      133.53      111.42      4.83 o
  -5   3   1       38.85       51.30      5.27 o
  -4   3   1      144.89      154.19      3.89 o
  -3   3   1       12.56       22.59      1.47 o
  -2   3   1      587.26      530.84      8.53 o
  -1   3   1        6.25       11.19      1.28 o
   0   3   1     4688.62     4478.47     28.82 o
   1   3   1      592.93      639.93     11.43 o
   2   3   1     5043.34     5391.70     70.66 o
   3   3   1     1711.88     1696.28     19.85 o
   4   3   1        0.12        2.85      1.91 o
   5   3   1        4.93        7.99      2.12 o
   6   3   1       13.19       15.02      2.88 o
   7   3   1        3.13        7.62      3.47 o
   8   3   1       18.30       21.94      4.41 o
   9   3   1       96.19      106.08      7.99 o
  10   3   1        2.06        1.86      7.19 o
 -10   4   1       49.58       47.60     19.86 o
  -9   4   1        1.79        7.19      4.52 o
  -8   4   1       71.20       71.29      5.26 o
  -7   4   1        0.32        5.41      2.71 o
  -6   4   1      264.47      288.64      7.62 o
  -5   4   1      158.91      154.64      5.34 o
  -4   4   1      897.54      962.00     12.61 o
  -3   4   1     2538.75     2390.26     22.13 o
  -2   4   1       78.24       76.06      2.29 o
  -1   4   1       73.19       53.03      1.56 o
   0   4   1       90.93      105.87      2.26 o
   1   4   1     2459.80     2477.29     18.52 o
   2   4   1      177.22      153.54      2.83 o
   3   4   1       75.82      127.56      3.10 o
   4   4   1       44.88       57.46      2.77 o
   5   4   1      207.97      150.03      4.84 o
   6   4   1        2.40       -0.44      1.93 o
   7   4   1        3.88        4.16      2.98 o
   8   4   1        0.84        5.57      3.21 o
   9   4   1        7.56        6.69      4.88 o
  10   4   1        5.06       12.32      8.61 o
 -10   5   1        0.32        5.17      6.17 o
  -9   5   1        1.79       10.73      8.05 o
  -8   5   1       60.40       68.15      6.05 o
  -7   5   1       11.39       13.46      3.65 o
  -6   5   1        7.24        1.56      1.96 o
  -5   5   1       17.67        7.13      2.47 o
  -4   5   1      549.90      453.37      7.09 o
  -3   5   1      884.46      898.28     15.83 o
  -2   5   1       82.69       76.76      4.58 o
  -1   5   1     1191.80     1157.93     13.63 o
   0   5   1    10422.36    10822.73     75.30 o
   1   5   1      476.24      528.36      5.89 o
   2   5   1     5944.12     5868.63     48.20 o
   3   5   1      227.14      198.97      3.95 o
   4   5   1       39.95       33.47      2.33 o
   5   5   1      241.22      305.42      9.39 o
   6   5   1       80.37       52.86      3.67 o
   7   5   1      168.28      161.94      6.78 o
   8   5   1       18.69       24.68      3.81 o
   9   5   1       28.19       22.14      5.98 o
  10   5   1       48.87       33.00     11.84 o
 -10   6   1        2.77       -6.94      8.04 o
  -9   6   1       44.94       54.11     10.33 o
  -8   6   1        1.43        6.00      4.81 o
  -7   6   1       80.39       68.06      4.47 o
  -6   6   1       93.15       79.81      4.31 o
  -5   6   1      460.19      492.94      8.97 o
  -4   6   1      127.13      164.15      3.76 o
  -3   6   1       28.26       51.59      2.68 o
  -2   6   1      407.52      375.75      5.90 o
  -1   6   1      893.57      930.25     16.76 o
   0   6   1      302.04      270.87      4.70 o
   1   6   1       20.46       16.40      1.40 o
   2   6   1       96.34       78.92      2.26 o
   3   6   1      294.76      218.90      5.04 o
   4   6   1      247.45      242.20      7.58 o
   5   6   1       49.68       53.52      3.59 o
   6   6   1      162.22      155.53      5.80 o
   7   6   1      125.88      143.11      9.21 o
   8   6   1        5.36        7.00      3.99 o
   9   6   1        0.18        1.62      4.15 o
  10   6   1        0.03       -0.41      6.87 o
 -10   7   1       56.49       71.16     14.65 o
  -9   7   1        5.98       20.71     15.13 o
  -8   7   1       40.03       62.30      7.91 o
  -7   7   1       10.37       15.02      3.81 o
  -6   7   1      422.43      403.13      9.09 o
  -5   7   1       22.28       21.09      2.53 o
  -4   7   1      258.81      272.45      5.05 o
  -3   7   1      161.91      183.77      4.13 o
  -2   7   1      859.18      987.73     22.06 o
  -1   7   1        5.01        4.20      2.00 o
   0   7   1      617.24      547.28      6.71 o
   1   7   1        0.00       -0.55      1.32 o
   2   7   1      233.75      225.06      3.85 o
   3   7   1      118.71      102.82      3.08 o
   4   7   1       50.52       66.96      3.08 o
   5   7   1       25.77       34.74      2.80 o
   6   7   1      473.59      468.78     10.69 o
   7   7   1        2.84        0.92      3.13 o
   8   7   1       22.73       26.25      3.84 o
   9   7   1        0.23       -4.53      4.53 o
  10   7   1        0.13       -2.33      8.29 o
 -10   8   1       16.13        7.86      6.51 o
  -9   8   1        0.29        6.32      9.98 o
  -8   8   1        2.92       -0.32      4.22 o
  -7   8   1        2.22        3.49      3.41 o
  -6   8   1      219.80      214.62     10.01 o
  -5   8   1      156.10      146.01      5.31 o
  -4   8   1      359.60      362.43      8.40 o
  -3   8   1      284.85      299.42      7.14 o
  -2   8   1       87.88       80.51      4.01 o
  -1   8   1      716.19      725.91      7.28 o
   0   8   1     2999.58     2799.93     38.93 o
   1   8   1     3534.93     3399.07     31.93 o
   2   8   1      205.44      196.37      5.24 o
   3   8   1      378.05      289.45      5.30 o
   4   8   1      173.10      186.90      5.27 o
   5   8   1       56.71       63.13      5.15 o
   6   8   1      164.40      170.26      6.12 o
   7   8   1       41.87       54.49      5.21 o
   8   8   1       79.83       74.16      7.10 o
   9   8   1        2.21        4.09      4.99 o
  10   8   1        0.38       -2.44      8.19 o
 -10   9   1       26.71       29.58     15.06 o
  -9   9   1        3.23       -0.43      4.42 o
  -8   9   1       12.28       15.38      6.66 o
  -7   9   1        6.72        6.02      4.77 o
  -6   9   1       29.91       41.22      4.02 o
  -5   9   1       13.63        3.16      3.41 o
  -4   9   1      135.77      177.95      3.72 o
  -3   9   1       11.70        7.72      1.91 o
  -2   9   1        0.47       16.04      3.23 o
  -1   9   1       70.65       78.52      4.75 o
   0   9   1        2.46       14.38      5.05 o
   1   9   1      705.87      685.78      9.17 o
   2   9   1       93.14       98.49      2.99 o
   3   9   1       24.21       21.48      2.03 o
   4   9   1       10.91       17.84      2.48 o
   5   9   1        0.72        6.48      3.11 o
   6   9   1      264.97      292.12      8.71 o
   7   9   1        4.69        1.79      2.25 o
   8   9   1        4.57        3.56      4.41 o
   9   9   1        0.18        5.39      5.02 o
  10   9   1        2.01      -11.35     11.35 o
  -9  10   1       48.24       40.22      8.43 o
  -8  10   1       29.95       39.21      7.79 o
  -7  10   1        7.59        2.64      4.29 o
  -6  10   1       55.52       62.54      7.51 o
  -5  10   1       94.48      103.60      6.63 o
  -4  10   1     1201.61     1243.82     28.25 o
  -3  10   1      394.39      486.25      9.77 o
  -2  10   1      739.85      895.50     14.74 o
  -1  10   1       47.98       30.76      1.82 o
   0  10   1      299.23      402.14      6.67 o
   1  10   1      135.03      143.27      3.92 o
   2  10   1        1.52        5.75      2.77 o
   3  10   1      166.77      177.63      4.49 o
   4  10   1      337.68      345.39      6.97 o
   5  10   1      236.83      203.20      6.06 o
   6  10   1      872.08      756.22     18.50 o
   7  10   1        8.64       11.86      3.45 o
   8  10   1      124.25      119.44      9.92 o
   9  10   1       13.71       12.43      6.75 o
  -9  11   1       54.26       54.02      9.63 o
  -8  11   1      161.62      160.99     13.15 o
  -7  11   1       75.93       79.28      8.88 o
  -6  11   1       18.76       30.19      6.14 o
  -5  11   1      278.97      247.84      7.55 o
  -4  11   1      184.79      231.51      7.26 o
  -3  11   1      198.78      241.55      6.84 o
  -2  11   1     7371.90     7832.35     96.59 o
  -1  11   1     1167.46     1313.72     15.63 o
   0  11   1      304.21      269.48      5.74 o
   1  11   1      103.61      141.66      4.22 o
   2  11   1        0.00        1.57      1.42 o
   3  11   1       70.49       99.53      3.32 o
   4  11   1     1291.99     1202.01     33.93 o
   5  11   1        5.44       12.73      2.33 o
   6  11   1       12.77       22.93      6.16 o
   7  11   1        2.53        2.61      4.23 o
   8  11   1        8.89        1.26      4.45 o
   9  11   1        6.78        8.04      5.73 o
  -9  12   1       24.03       42.17      9.22 o
  -8  12   1       15.02       19.34      7.15 o
  -7  12   1       12.83       16.72      6.25 o
  -6  12   1        2.78        6.19      4.87 o
  -5  12   1       31.39       38.80      6.65 o
  -4  12   1      118.84      107.98      6.43 o
  -3  12   1      261.64      268.29      7.65 o
  -2  12   1      475.37      487.48     14.41 o
  -1  12   1      363.83      340.42      9.82 o
   0  12   1       15.41       18.71      2.07 o
   1  12   1       92.29      102.50      3.76 o
   2  12   1     1620.99     1715.58     21.56 o
   3  12   1      165.39      175.94      6.69 o
   4  12   1        7.33        7.93      5.07 o
   5  12   1       15.26       24.31      5.14 o
   6  12   1       47.70       53.47      5.23 o
   7  12   1        3.05        5.21      4.61 o
   8  12   1        7.72        7.07      6.03 o
   9  12   1       17.91       27.93      9.62 o
  -9  13   1      141.71      141.55     14.77 o
  -8  13   1       17.71       23.22      7.33 o
  -7  13   1        9.08       22.97      6.86 o
  -6  13   1        0.03        4.07      4.74 o
  -5  13   1       56.37       78.85      7.92 o
  -4  13   1        0.02        4.21      3.69 o
  -3  13   1        4.00       24.79      6.48 o
  -2  13   1       93.44      131.89      7.68 o
  -1  13   1       32.05       23.33      5.01 o
   0  13   1        7.88       34.43      2.99 o
   1  13   1       44.62       57.80      3.58 o
   2  13   1      119.27      151.66      8.33 o
   3  13   1       42.27       48.06      6.28 o
   4  13   1       11.10        8.80      3.15 o
   5  13   1        0.76        1.79      2.71 o
   6  13   1        0.69        7.17      4.69 o
   7  13   1       11.07        3.08      4.94 o
   8  13   1       17.03       12.63      5.76 o
   9  13   1        0.69        2.55      6.85 o
  -9  14   1        0.00       14.12      8.55 o
  -8  14   1       88.91       87.28     10.69 o
  -7  14   1      101.07      105.03     10.67 o
  -6  14   1        0.02        2.95      4.74 o
  -5  14   1       47.75       65.86      8.03 o
  -4  14   1        0.21        5.83      7.30 o
  -3  14   1      284.59      334.23     10.03 o
  -2  14   1       61.09       74.90      4.99 o
  -1  14   1      656.40      591.79      9.97 o
   0  14   1      306.88      261.36      6.49 o
   1  14   1     1456.70     1617.31     22.97 o
   2  14   1       32.09       23.77      3.68 o
   3  14   1      422.37      426.99     11.46 o
   4  14   1        5.91       10.66      3.51 o
   5  14   1       45.62       58.29      5.38 o
   6  14   1       13.98       13.14      3.84 o
   7  14   1       19.34       24.10      7.17 o
   8  14   1        4.98        7.72      7.41 o
   9  14   1        9.15       -0.78      6.00 o
  -8  15   1        0.39       11.03      9.71 o
  -7  15   1       62.16       56.08      9.61 o
  -6  15   1        6.09       13.48      6.07 o
  -5  15   1       53.04       66.88     11.91 o
  -4  15   1      206.87      192.46      7.83 o
  -3  15   1       38.87       39.14      4.37 o
  -2  15   1     1585.96     1580.29     29.09 o
  -1  15   1       83.64       83.19      7.37 o
   0  15   1       66.63       70.51      4.80 o
   1  15   1      371.33      382.74     13.09 o
   2  15   1       77.09       76.46      4.68 o
   3  15   1       30.55       36.30      4.57 o
   4  15   1      284.08      278.77     10.54 o
   5  15   1        0.75        1.61      4.40 o
   6  15   1       25.06       19.49      6.42 o
   7  15   1       56.41       65.51      9.24 o
   8  15   1        6.35        4.86      5.93 o
  -8  16   1       72.74       72.00     11.10 o
  -7  16   1        8.20        9.00      6.47 o
  -6  16   1        3.24       15.94      6.62 o
  -5  16   1        1.04        0.36      4.29 o
  -4  16   1        4.88       15.21      5.53 o
  -3  16   1      443.12      439.76     13.77 o
  -2  16   1       75.83       79.78      5.92 o
  -1  16   1      386.06      394.30      8.65 o
   0  16   1     1275.55     1259.15     20.91 o
   1  16   1     1684.07     1815.31     28.36 o
   2  16   1     1008.92     1012.27     22.78 o
   3  16   1       86.35       80.00      7.25 o
   4  16   1       35.49       32.31      5.04 o
   5  16   1      271.14      240.43      9.96 o
   6  16   1        8.73        8.36      6.87 o
   7  16   1       52.43       44.77      8.65 o
   8  16   1        0.10        3.61      6.08 o
  -8  17   1       22.26       17.84      8.36 o
  -7  17   1       17.40       29.06     10.37 o
  -6  17   1        1.48        4.12      5.68 o
  -5  17   1       72.00       70.24      9.01 o
  -4  17   1       49.23       62.99      8.28 o
  -3  17   1       59.10       64.73      5.85 o
  -2  17   1       50.62       45.65      5.23 o
  -1  17   1      110.21       98.67      5.21 o
   0  17   1      106.62      110.54     11.37 o
   1  17   1      205.88      209.24      7.39 o
   2  17   1      650.79      614.53     18.26 o
   3  17   1      129.61      143.88      9.03 o
   4  17   1      229.75      271.16     11.33 o
   5  17   1      167.63      152.98      9.33 o
   6  17   1      236.27      251.17     16.03 o
   7  17   1       16.33       20.15      7.27 o
   8  17   1        6.78        2.50      7.26 o
  -8  18   1        9.05        2.65      7.12 o
  -7  18   1       50.06       47.70      9.87 o
  -6  18   1      146.66      144.41     13.33 o
  -5  18   1       35.35       22.18      7.89 o
  -4  18   1        0.21       -4.54      5.22 o
  -3  18   1        3.54       12.48      4.24 o
  -2  18   1      197.53      191.24      9.57 o
  -1  18   1      644.93      577.45     16.51 o
   0  18   1      471.35      501.68     12.05 o
   1  18   1       99.52      116.67      5.92 o
   2  18   1     1598.80     1622.41     36.51 o
   3  18   1        6.51        9.50      4.38 o
   4  18   1        0.87       11.65      4.55 o
   5  18   1      134.00      118.15     11.25 o
   6  18   1      119.49      108.82     11.94 o
   7  18   1       59.90       47.33      9.60 o
   8  18   1        0.02       -2.77      7.55 o
  -7  19   1       29.05       33.40      9.23 o
  -6  19   1       19.98       23.53      7.91 o
  -5  19   1       49.89       49.87      8.89 o
  -4  19   1        1.17       14.16      9.18 o
  -3  19   1       32.66       23.58      4.56 o
  -2  19   1       96.42       94.97      7.04 o
  -1  19   1      173.88      141.15      8.19 o
   0  19   1     1156.81     1113.37     21.94 o
   1  19   1        7.93        9.43      3.04 o
   2  19   1     1062.89     1054.32     27.41 o
   3  19   1      270.79      248.46     12.12 o
   4  19   1      208.41      223.57     14.17 o
   5  19   1        9.32       16.67      6.75 o
   6  19   1       12.83        7.20      6.08 o
   7  19   1       20.64       13.73      7.14 o
  -7  20   1       12.15        7.37      6.88 o
  -6  20   1       30.56       38.91      8.95 o
  -5  20   1       16.69        8.09      6.20 o
  -4  20   1       15.04       28.95      7.39 o
  -3  20   1        1.58       -2.13      3.08 o
  -2  20   1      314.69      259.19     11.53 o
  -1  20   1       19.58       23.88      6.79 o
   0  20   1       82.15       94.40      5.35 o
   1  20   1      963.37     1004.71     25.19 o
   2  20   1       14.18       16.17      5.64 o
   3  20   1       37.63       29.70      5.70 o
   4  20   1      186.15      177.36     10.50 o
   5  20   1       40.06       33.93      7.99 o
   6  20   1       20.72       34.03     10.23 o
   7  20   1       23.57       14.64      7.76 o
  -7  21   1        3.93       -6.21      7.00 o
  -6  21   1       10.69       10.96      7.15 o
  -5  21   1        0.17       -6.42      6.42 o
  -4  21   1       82.40       90.11     10.62 o
  -3  21   1       55.43       56.28      5.90 o
  -2  21   1       13.40       18.49      5.62 o
  -1  21   1       30.65       36.48      5.32 o
   0  21   1        0.62        1.55      3.15 o
   1  21   1        5.21       22.17      9.03 o
   2  21   1        3.31       -0.87      3.19 o
   3  21   1       18.95       20.66      5.07 o
   4  21   1        3.38        5.71      5.54 o
   5  21   1       24.26       31.74      9.39 o
   6  21   1       82.94       89.23     12.65 o
   7  21   1        0.38        1.44      5.99 o
  -6  22   1        0.44        2.27      5.98 o
  -5  22   1        0.02       -1.60      5.50 o
  -4  22   1        0.09       -5.30      5.91 o
  -3  22   1       10.51        7.94      5.67 o
  -2  22   1        3.42        4.58      3.81 o
  -1  22   1        4.70        6.72      3.30 o
   0  22   1        0.40        7.95      5.03 o
   1  22   1       11.77       30.45      5.76 o
   2  22   1        1.30       -3.87      4.02 o
   3  22   1        2.34       -0.68      3.61 o
   4  22   1        2.00        0.27      4.39 o
   5  22   1        7.65        4.96      5.65 o
   6  22   1        2.76        6.46      6.79 o
  -6  23   1        6.79        3.00      6.41 o
  -5  23   1        0.23       -5.15      6.32 o
  -4  23   1        0.95        3.33      5.27 o
  -3  23   1        3.08       16.52      6.51 o
  -2  23   1        0.00        0.39      3.12 o
  -1  23   1        3.11       -0.79      2.95 o
   0  23   1       15.65       24.00      6.56 o
   1  23   1        2.79        0.99      4.10 o
   2  23   1       12.15       14.59      7.55 o
   3  23   1        0.10        9.16      5.01 o
   4  23   1        0.20        0.08      4.35 o
   5  23   1        7.13        0.32      4.47 o
   6  23   1        1.19       -1.05      5.81 o
  -5  24   1        0.03        3.37      6.48 o
  -4  24   1        2.75        9.63     13.16 o
  -3  24   1        0.29        3.19      5.71 o
  -2  24   1       56.85       53.89      8.23 o
  -1  24   1       36.49       42.28      7.77 o
   0  24   1       28.60       36.35     11.37 o
   1  24   1        0.00        4.56      5.26 o
   2  24   1        1.00       -0.78      3.44 o
   3  24   1        6.70        5.73      5.59 o
   4  24   1       31.81       16.84      7.71 o
   5  24   1        3.50        9.04      6.79 o
  -5  25   1        0.78        8.11      8.54 o
  -4  25   1        4.10       -0.81      5.48 o
  -3  25   1        8.36       17.63      8.05 o
  -2  25   1       12.59       20.97      9.35 o
  -1  25   1        2.78       -4.19      5.34 o
   0  25   1       21.28       12.91      6.15 o
   1  25   1        0.70        5.12      6.51 o
   2  25   1        4.35        6.07      5.19 o
   3  25   1        1.45        0.86      5.19 o
   4  25   1       11.01       14.00      8.34 o
  -4  26   1        0.34       -3.66      8.03 o
  -3  26   1        5.63       19.11     14.35 o
  -2  26   1       11.98       14.76      9.19 o
  -1  26   1       63.12       70.25     13.19 o
   0  26   1        3.31        5.26      5.86 o
   1  26   1       90.99      100.22     11.31 o
   2  26   1       23.40       18.06      9.08 o
   3  26   1        4.72        4.72      7.90 o
   4  26   1       13.35       15.26     10.08 o
  -3  27   1       31.18       62.72     14.49 o
  -2  27   1      223.78      209.11     21.57 o
  -1  27   1      115.75      143.12     20.17 o
   0  27   1       11.07        0.15      4.92 o
   1  27   1       63.79       65.78     10.68 o
   2  27   1        3.79        6.09      8.10 o
   3  27   1        4.13       15.15     12.23 o
  -1  28   1        9.16       12.28      8.89 o
   0  28   1        5.18        3.67      7.86 o
   1  28   1        2.92        2.20     11.66 o
 -10   0   2       20.47       32.19     13.70 o
  -9   0   2      129.88      153.42     22.94 o
  -8   0   2        1.08        6.71      7.53 o
  -7   0   2      370.51      380.24     19.80 o
  -6   0   2     1170.63     1155.68     27.64 o
  -5   0   2        0.23       12.23      8.78 o
  -4   0   2      100.45      126.71      4.93 o
  -3   0   2     5025.94     4745.17     59.08 o
  -2   0   2     1982.57     1898.75     98.51 o
  -1   0   2     6659.58     5692.47     75.45 o
   0   0   2     1020.21      995.16     13.11 o
   1   0   2     6550.63     6003.06     58.78 o
   3   0   2      578.67      589.77     10.79 o
   4   0   2     1785.70     2069.06     34.68 o
   5   0   2      389.80      379.60     11.65 o
   6   0   2      333.17      353.52     12.62 o
   7   0   2       22.41        7.57      6.51 o
   8   0   2      280.42      269.77     13.67 o
   9   0   2        4.94        8.43      5.15 o
  10   0   2       38.71       48.97     16.78 o
 -10   1   2       18.73       32.48     19.86 o
  -9   1   2        0.72        7.00      7.11 o
  -8   1   2      160.33      130.26      9.60 o
  -7   1   2      452.37      428.57     11.11 o
  -6   1   2       76.22       77.07      4.15 o
  -5   1   2       32.98       36.12      4.09 o
  -4   1   2      423.46      436.16      7.07 o
  -3   1   2      917.95      864.82     11.26 o
  -2   1   2     3274.90     3198.94     47.25 o
  -1   1   2     1431.41     1372.87     10.10 o
   0   1   2    23513.80    22550.61     88.32 o
   1   1   2     3013.69     2792.76     59.07 o
   2   1   2     1677.78     1956.57     21.28 o
   3   1   2      336.12      371.65      5.48 o
   4   1   2     6603.13     7020.81     72.08 o
   5   1   2      931.22      937.46     15.08 o
   6   1   2      185.33      207.07      6.89 o
   7   1   2      305.32      277.38      8.95 o
   8   1   2      217.52      207.98      9.23 o
   9   1   2        8.69       -0.35      3.03 o
  10   1   2        4.01        2.17      7.31 o
 -10   2   2        4.29       55.14     18.49 o
  -9   2   2       18.88       14.35      5.00 o
  -8   2   2       20.17       30.20      8.59 o
  -7   2   2       13.35       15.93      4.01 o
  -6   2   2       14.11       22.28      3.14 o
  -5   2   2      257.81      269.38      7.57 o
  -4   2   2       91.36       99.87      2.93 o
  -3   2   2      247.79      221.36      5.54 o
  -2   2   2       65.10       83.18      1.39 o
  -1   2   2     3383.73     3445.70     20.61 o
   0   2   2     6229.89     5754.38     38.37 o
   1   2   2     1782.76     1824.36     26.30 o
   2   2   2     1346.44     1361.81     21.93 o
   3   2   2      672.54      716.10      8.79 o
   4   2   2     3812.87     3900.81     43.29 o
   5   2   2      441.74      385.84      8.74 o
   6   2   2       16.41       34.15      3.81 o
   7   2   2        8.50       20.19      4.21 o
   8   2   2      141.10      147.98      7.49 o
   9   2   2       11.94       10.67      4.42 o
  10   2   2        8.93        3.50      6.00 o
 -10   3   2       23.42       24.31     16.44 o
  -9   3   2        1.18        4.41      5.01 o
  -8   3   2        0.09        0.76      2.08 o
  -7   3   2       44.17       39.16      3.92 o
  -6   3   2       17.24       17.32      3.55 o
  -5   3   2      152.79      137.34      6.53 o
  -4   3   2      762.02      716.40     14.96 o
  -3   3   2      499.45      394.28      5.57 o
  -2   3   2     3743.78     3589.23     33.65 o
  -1   3   2     2768.35     2946.11     24.87 o
   0   3   2    15702.31    16323.05     93.04 o
   1   3   2     7184.40     7164.22     45.14 o
   2   3   2      633.67      644.78      7.50 o
   3   3   2      542.66      511.54      7.08 o
   4   3   2     1962.03     2140.47     25.66 o
   5   3   2        5.30       13.78      2.33 o
   6   3   2        0.74        5.62      2.89 o
   7   3   2        0.85        2.18      2.41 o
   8   3   2       91.70       96.90      6.39 o
   9   3   2        0.37       -2.90      3.19 o
  10   3   2        0.01        5.82     11.30 o
 -10   4   2        2.60        5.14     13.36 o
  -9   4   2        3.19       -1.97      4.89 o
  -8   4   2       37.78       40.02      7.02 o
  -7   4   2      172.95      186.80      6.99 o
  -6   4   2       97.14       63.90      5.90 o
  -5   4   2        5.24        4.15      2.25 o
  -4   4   2      438.44      431.71     10.41 o
  -3   4   2     1188.50     1302.97     16.48 o
  -2   4   2      120.01       94.02      2.72 o
  -1   4   2       11.23       15.92      0.83 o
   0   4   2       20.17       38.80      1.94 o
   1   4   2     4099.59     4002.47     45.72 o
   2   4   2     1913.05     1684.79     15.88 o
   3   4   2      551.34      520.11     13.34 o
   4   4   2       36.57       33.15      2.38 o
   5   4   2       25.84       28.77      2.72 o
   6   4   2       12.46       17.57      2.85 o
   7   4   2        7.27       12.81      3.75 o
   8   4   2        0.13       -1.46      3.19 o
   9   4   2        1.07        0.03      2.83 o
  10   4   2        0.30       -3.77      9.93 o
 -10   5   2        0.81        1.03     11.30 o
  -9   5   2        1.22        0.76      6.00 o
  -8   5   2        0.72        5.21      5.24 o
  -7   5   2      104.08       94.18      6.55 o
  -6   5   2        4.35       11.93      2.37 o
  -5   5   2       74.68       91.84      3.37 o
  -4   5   2        5.34       11.89      1.77 o
  -3   5   2       71.49       81.94      8.31 o
  -2   5   2      334.84      356.73      7.39 o
  -1   5   2     1291.20     1239.44     25.77 o
   0   5   2     4501.13     4465.00     34.53 o
   1   5   2     4498.37     4722.29     38.61 o
   2   5   2      487.13      419.05      8.93 o
   3   5   2        5.83        9.63      2.36 o
   4   5   2       19.28       15.29      2.38 o
   5   5   2        0.49        2.71      1.90 o
   6   5   2        8.07        9.13      3.60 o
   7   5   2        0.01        3.18      3.50 o
   8   5   2        4.84       -3.12      3.14 o
   9   5   2       24.33       19.61      4.75 o
  10   5   2        0.72       -9.21      9.21 o
 -10   6   2       10.97       13.36     15.75 o
  -9   6   2       41.31       59.48     10.27 o
  -8   6   2      347.75      319.97     13.46 o
  -7   6   2       10.26       22.43      5.68 o
  -6   6   2      102.85       81.54      4.93 o
  -5   6   2        3.19        0.21      1.02 o
  -4   6   2      177.97      204.56      3.79 o
  -3   6   2      105.64      120.14      3.26 o
  -2   6   2      195.70      202.84      5.89 o
  -1   6   2       85.33      110.79      5.36 o
   0   6   2     9339.23     9084.05     71.92 o
   1   6   2      222.37      239.51      4.25 o
   2   6   2       17.65       31.37      1.88 o
   3   6   2      243.50      284.20      6.22 o
   4   6   2      103.57      138.77      4.38 o
   5   6   2        5.46        2.49      1.86 o
   6   6   2        0.70        4.15      3.43 o
   7   6   2        1.38        1.77      2.39 o
   8   6   2        4.82        8.09      3.11 o
   9   6   2       20.66       20.37      4.97 o
  10   6   2        0.03        6.47      8.29 o
 -10   7   2        0.88        9.59     15.41 o
  -9   7   2        1.26        3.70      6.21 o
  -8   7   2       26.64       43.97      9.23 o
  -7   7   2       15.43       11.65      4.65 o
  -6   7   2      105.46      101.83      5.82 o
  -5   7   2       22.50       13.82      2.44 o
  -4   7   2       19.32       24.99      3.12 o
  -3   7   2     1061.66     1105.47     32.78 o
  -2   7   2      160.35      175.52      4.19 o
  -1   7   2      180.33      199.23      4.39 o
   0   7   2      747.55      859.33     11.25 o
   1   7   2       30.95       17.91      1.98 o
   2   7   2      950.67      809.71     11.80 o
   3   7   2      259.04      171.83      4.19 o
   4   7   2     1220.63     1212.63     16.94 o
   5   7   2       24.77       28.30      2.81 o
   6   7   2       26.34       30.94      3.57 o
   7   7   2        8.82       11.39      2.92 o
   8   7   2       31.65       34.88      4.13 o
   9   7   2        1.69       -5.71      5.71 o
  10   7   2        5.77       -3.23      8.68 o
 -10   8   2       85.69       86.47     13.59 o
  -9   8   2      113.84      153.49     19.26 o
  -8   8   2       16.62       25.57      6.59 o
  -7   8   2       80.52       88.02     14.05 o
  -6   8   2      193.26      153.91      6.76 o
  -5   8   2       24.22       35.64      3.08 o
  -4   8   2       82.46       93.98      6.08 o
  -3   8   2       27.86       24.87      4.25 o
  -2   8   2     6019.64     6742.76     67.18 o
  -1   8   2       26.61       18.23      4.79 o
   0   8   2        7.37       21.86      3.68 o
   1   8   2     1060.75     1080.86     13.94 o
   2   8   2      206.76      147.53      4.04 o
   3   8   2       40.43       62.72      3.17 o
   4   8   2        3.11        1.52      2.14 o
   5   8   2       20.20       27.06      3.50 o
   6   8   2      562.41      571.23     12.69 o
   7   8   2       45.79       36.78      5.69 o
   8   8   2       15.13       23.32      4.32 o
   9   8   2        0.77       -3.40      5.36 o
  10   8   2       11.76       11.15     10.43 o
 -10   9   2        7.49        3.34     10.62 o
  -9   9   2        6.16       27.79     26.49 o
  -8   9   2       80.20       86.87      9.64 o
  -7   9   2       38.71       42.32      7.21 o
  -6   9   2       16.00       34.52      8.28 o
  -5   9   2       17.43       25.48      6.92 o
  -4   9   2     1304.93     1426.81     30.28 o
  -3   9   2        0.15       -0.23      2.43 o
  -2   9   2       56.66      103.15      4.16 o
  -1   9   2       96.04      111.20      4.48 o
   0   9   2     5145.21     5441.59     53.08 o
   1   9   2      294.93      359.83      7.59 o
   2   9   2      322.88      361.87      7.12 o
   3   9   2       54.87       72.73      4.49 o
   4   9   2       56.06       59.70      3.36 o
   5   9   2        7.97       17.29      2.66 o
   6   9   2       51.33       51.24      3.96 o
   7   9   2       10.58       16.74      3.58 o
   8   9   2       74.61       66.65      6.18 o
   9   9   2       11.55       15.77      8.32 o
  -9  10   2       44.59       50.88      9.55 o
  -8  10   2       90.39      103.65     10.65 o
  -7  10   2        0.76        3.83      4.59 o
  -6  10   2        0.04        3.85      4.97 o
  -5  10   2        1.28        2.76      4.69 o
  -4  10   2      107.81       96.01      8.34 o
  -3  10   2      248.11      252.53      8.51 o
  -2  10   2     2451.27     2830.54     36.32 o
  -1  10   2      213.54      189.17      3.91 o
   0  10   2     9717.50    11242.90    109.93 o
   1  10   2      244.39      294.08      8.21 o
   2  10   2      418.08      431.41      7.99 o
   3  10   2     1606.64     1652.19     22.30 o
   4  10   2      384.43      353.82      8.48 o
   5  10   2       27.68       17.81      2.74 o
   6  10   2      193.03      212.13     10.50 o
   7  10   2        0.16       -1.31      2.08 o
   8  10   2        0.08        1.69      4.03 o
   9  10   2        7.02        0.72      4.89 o
  -9  11   2       17.74       25.30      8.42 o
  -8  11   2      192.00      188.28     14.12 o
  -7  11   2       55.57       51.33      8.34 o
  -6  11   2       44.25       70.16      9.28 o
  -5  11   2       30.52       30.93      6.07 o
  -4  11   2       78.64       65.84      6.53 o
  -3  11   2      627.67      652.87     13.24 o
  -2  11   2     1045.80     1079.83     50.53 o
  -1  11   2     1122.15     1403.33     16.27 o
   0  11   2      755.68     1018.34     44.08 o
   1  11   2     1137.24     1159.35     16.15 o
   2  11   2        2.92        2.52      1.77 o
   3  11   2      388.46      402.63      8.44 o
   4  11   2       26.99       26.74      2.77 o
   5  11   2      223.36      229.63      6.94 o
   6  11   2       21.98       13.69      3.60 o
   7  11   2       40.79       34.01      7.51 o
   8  11   2       18.31       26.50      6.91 o
   9  11   2       18.03       27.93      9.65 o
  -9  12   2        8.00       14.94      7.24 o
  -8  12   2        1.96        1.03      4.95 o
  -7  12   2      276.43      274.82     15.62 o
  -6  12   2       96.23      111.39      9.77 o
  -5  12   2       12.48        4.34      4.53 o
  -4  12   2      307.68      325.76     13.29 o
  -3  12   2       88.04       94.71      5.46 o
  -2  12   2       38.11       36.03     12.42 o
  -1  12   2      219.09      233.41      8.11 o
   0  12   2      101.43      103.93      8.47 o
   1  12   2      261.92      334.72      7.30 o
   2  12   2      829.51      815.89     13.32 o
   3  12   2      252.94      238.94      7.00 o
   4  12   2      244.01      222.77      6.37 o
   5  12   2      100.38      114.78      5.05 o
   6  12   2        0.07        1.42      2.90 o
   7  12   2        0.51       -0.23      3.08 o
   8  12   2       70.15       85.22      8.99 o
   9  12   2        4.27        0.53      6.66 o
  -9  13   2       26.84       35.53     10.08 o
  -8  13   2        6.80        9.54     12.15 o
  -7  13   2       57.98       63.19      9.18 o
  -6  13   2       19.90       21.26      7.32 o
  -5  13   2        0.63       14.54      5.88 o
  -4  13   2      452.42      393.55     15.33 o
  -3  13   2       17.22       21.99      3.73 o
  -2  13   2      124.05      154.40      6.14 o
  -1  13   2      276.66      247.92      5.32 o
   0  13   2      510.37      598.85     10.25 o
   1  13   2      204.36      214.80      6.03 o
   2  13   2      341.59      346.30      9.14 o
   3  13   2       34.30       43.10      3.25 o
   4  13   2        7.50        4.89      2.13 o
   5  13   2       10.45       15.80      4.02 o
   6  13   2       10.48       25.00      7.50 o
   7  13   2       59.24       49.13      7.50 o
   8  13   2        6.98       10.83      5.62 o
   9  13   2        0.97       14.16      8.25 o
  -9  14   2       17.55        8.95      7.35 o
  -8  14   2        0.12       -4.06      5.62 o
  -7  14   2        3.99       10.28      8.60 o
  -6  14   2        7.71       12.33      5.99 o
  -5  14   2       44.77       32.60      8.01 o
  -4  14   2      279.19      263.54     13.53 o
  -3  14   2       17.01       11.38      3.11 o
  -2  14   2       74.13       73.53      5.54 o
  -1  14   2     1001.61     1107.38     15.84 o
   0  14   2       51.40       67.25      3.41 o
   1  14   2      111.29      114.59      7.56 o
   2  14   2        9.14       21.69      5.97 o
   3  14   2       69.56       58.38      5.69 o
   4  14   2       67.51       65.23      5.64 o
   5  14   2      159.06      149.90      8.13 o
   6  14   2       33.92       29.65      4.60 o
   7  14   2        0.21       -4.58      5.19 o
   8  14   2       45.29       48.41      9.28 o
   9  14   2        3.87        0.78      6.09 o
  -8  15   2       16.83       14.83      7.46 o
  -7  15   2       28.36       20.89      7.31 o
  -6  15   2        7.14       12.39      6.32 o
  -5  15   2        7.38       11.98      5.83 o
  -4  15   2      189.38      250.46     13.11 o
  -3  15   2       16.46       19.16      4.42 o
  -2  15   2        1.04       -1.06      3.49 o
  -1  15   2       44.40       74.18      6.45 o
   0  15   2       61.61       70.79      4.10 o
   1  15   2      799.44      774.71     14.45 o
   2  15   2       51.44       57.61      3.95 o
   3  15   2      160.09      140.52     10.28 o
   4  15   2        4.42       15.40      6.30 o
   5  15   2        5.81        7.15      3.57 o
   6  15   2       13.49       13.43      5.69 o
   7  15   2       36.55       54.15      8.41 o
   8  15   2        2.09        6.88      7.26 o
  -8  16   2        0.22        3.64      6.14 o
  -7  16   2        0.16        4.74      5.94 o
  -6  16   2        6.87        4.47      5.65 o
  -5  16   2        7.80       25.00      6.78 o
  -4  16   2        3.55        9.40      5.56 o
  -3  16   2      348.68      351.23     11.42 o
  -2  16   2      645.38      610.45     15.27 o
  -1  16   2      257.17      256.96      6.93 o
   0  16   2     1402.37     1448.26     37.57 o
   1  16   2      293.71      280.19      8.20 o
   2  16   2      344.19      324.11      8.66 o
   3  16   2        0.27       -0.35      6.28 o
   4  16   2        0.72        0.78      6.17 o
   5  16   2       70.83       60.96      6.68 o
   6  16   2        1.33        7.37      6.01 o
   7  16   2       53.75       67.81      8.96 o
   8  16   2       12.00       15.55     12.79 o
  -8  17   2      111.08       79.90     12.22 o
  -7  17   2       14.11       28.30     10.08 o
  -6  17   2        2.70       10.12      6.79 o
  -5  17   2        2.05        3.42      5.12 o
  -4  17   2      469.89      494.28     19.78 o
  -3  17   2       52.04       55.96      6.04 o
  -2  17   2       40.86       45.39      8.13 o
  -1  17   2      414.77      442.38     13.27 o
   0  17   2     2495.72     2318.78     46.36 o
   1  17   2      693.76      599.12     15.14 o
   2  17   2       38.64       52.36      6.71 o
   3  17   2      162.64      170.00      9.98 o
   4  17   2     2188.89     2209.95     47.71 o
   5  17   2       38.03       50.22      6.14 o
   6  17   2       81.36       83.67      9.75 o
   7  17   2        7.73        7.26      6.35 o
   8  17   2       78.82       83.99     13.48 o
  -8  18   2       50.56       55.71     11.32 o
  -7  18   2        0.47       -0.35      5.30 o
  -6  18   2      506.77      497.19     24.41 o
  -5  18   2      122.29      141.35     13.82 o
  -4  18   2      241.13      237.00     14.75 o
  -3  18   2       18.28       27.68      4.36 o
  -2  18   2       24.58       22.99      5.54 o
  -1  18   2      472.19      479.10     14.28 o
   0  18   2      606.47      600.31     26.45 o
   1  18   2       28.30       40.24      5.82 o
   2  18   2     3190.77     3188.05     62.87 o
   3  18   2      694.30      690.83     20.35 o
   4  18   2      436.34      451.78     17.04 o
   5  18   2        3.13        1.22      4.78 o
   6  18   2        0.67       14.41     14.62 o
   7  18   2       22.89       35.30      8.10 o
   8  18   2       33.59        8.21      7.76 o
  -7  19   2        1.78       11.42     10.43 o
  -6  19   2      100.07      114.87     12.83 o
  -5  19   2      110.38       90.91     10.58 o
  -4  19   2       83.88       72.16      9.27 o
  -3  19   2      591.47      573.96     23.05 o
  -2  19   2      444.63      424.89     13.98 o
  -1  19   2        3.80        6.41      3.58 o
   0  19   2        2.56        6.29      4.47 o
   1  19   2      150.97      116.60      6.13 o
   2  19   2       14.59      100.79     33.09 o
   3  19   2        3.52        6.14      6.98 o
   4  19   2       78.42      103.26      9.01 o
   5  19   2       70.65       60.21      7.09 o
   6  19   2      195.81      186.03     14.78 o
   7  19   2       45.76       53.72     13.05 o
  -7  20   2        0.04       -4.57      6.76 o
  -6  20   2        4.38       11.99      7.26 o
  -5  20   2       36.63       40.35      8.54 o
  -4  20   2       58.91       50.71      8.90 o
  -3  20   2       48.48       54.27      8.76 o
  -2  20   2       70.82       46.84      5.76 o
  -1  20   2      169.92      153.00      8.77 o
   0  20   2       87.09       90.85      5.41 o
   1  20   2        2.07        1.23      2.80 o
   2  20   2      376.37      355.29     14.30 o
   3  20   2       22.75       26.16      5.60 o
   4  20   2       34.40       28.39      6.20 o
   5  20   2       40.44       69.54     10.10 o
   6  20   2        7.06       -6.32      6.32 o
   7  20   2       16.54       15.99      9.38 o
  -7  21   2       26.30       27.92     12.47 o
  -6  21   2        6.04        8.65      7.09 o
  -5  21   2        0.11       -6.44      6.44 o
  -4  21   2        3.44       16.97      6.98 o
  -3  21   2        9.71       27.03     12.94 o
  -2  21   2       34.44       48.30      5.82 o
  -1  21   2        9.73        9.15      4.13 o
   0  21   2       78.76       77.42      8.80 o
   1  21   2       26.81       30.34      5.03 o
   2  21   2        0.37       10.46      4.81 o
   3  21   2       58.85       56.91      6.51 o
   4  21   2       61.26       71.84      8.55 o
   5  21   2       14.23        3.68      5.47 o
   6  21   2        0.10       -0.53      5.04 o
  -6  22   2        0.02       -3.02      6.28 o
  -5  22   2        3.96        5.44      6.39 o
  -4  22   2        0.34        0.01      4.36 o
  -3  22   2        6.94       13.74     10.74 o
  -2  22   2       11.54       17.84      4.62 o
  -1  22   2       33.20       44.38      5.75 o
   0  22   2        9.46       13.45      4.99 o
   1  22   2       22.17       27.04      5.31 o
   2  22   2       41.17       43.09      6.21 o
   3  22   2       36.80       45.19      6.31 o
   4  22   2       13.21        4.67      4.32 o
   5  22   2        0.00       -2.36      5.63 o
   6  22   2        1.04       -1.58      5.68 o
  -6  23   2        4.31       13.31      9.53 o
  -5  23   2        4.30        6.28      6.77 o
  -4  23   2        0.00       -7.52      7.52 o
  -3  23   2        7.25        4.82      5.38 o
  -2  23   2       15.55       30.98      7.44 o
  -1  23   2        3.88       12.25      7.39 o
   0  23   2        3.40        5.33      5.09 o
   1  23   2       33.76       34.73      7.42 o
   2  23   2       16.68       26.30      6.29 o
   3  23   2        8.79        9.05      4.82 o
   4  23   2        5.46       -0.94      4.84 o
   5  23   2       13.65       13.28      7.07 o
   6  23   2        0.03       -4.12      7.13 o
  -5  24   2        5.16        3.98      6.61 o
  -4  24   2        0.27       -0.20      5.29 o
  -3  24   2        0.07       10.43      6.31 o
  -2  24   2       18.06       23.92      7.75 o
  -1  24   2        4.19        3.80      4.79 o
   0  24   2       54.25       61.24      8.84 o
   1  24   2        1.01        6.44      5.81 o
   2  24   2        7.38        5.57      5.35 o
   3  24   2        6.18        8.37      6.32 o
   4  24   2        6.63        9.91      6.48 o
   5  24   2        2.68       12.25     11.15 o
  -4  25   2       57.52       47.76      9.96 o
  -3  25   2        4.98       12.92      9.56 o
  -2  25   2       34.68       36.14      7.89 o
  -1  25   2        3.87       12.00      6.29 o
   0  25   2      124.72      146.57     12.36 o
   1  25   2        0.00        2.50      5.46 o
   2  25   2        2.23        3.40      5.17 o
   3  25   2        9.81        7.84      7.83 o
   4  25   2       28.68       42.76      9.66 o
  -4  26   2        0.90        3.81      8.35 o
  -3  26   2       46.33      100.25     19.15 o
  -2  26   2      188.92      230.05     21.26 o
  -1  26   2        7.38       15.01      8.84 o
   0  26   2        5.77        6.95      6.94 o
   1  26   2       23.21       33.01     12.26 o
   2  26   2        0.59       -1.08      5.15 o
   3  26   2        4.93        5.57      8.09 o
   4  26   2       15.46       -0.54      8.04 o
  -3  27   2        8.30       -7.18      9.35 o
  -2  27   2       26.93       30.61     11.59 o
  -1  27   2       22.65       27.58     10.91 o
   0  27   2       21.77       42.45     14.69 o
   1  27   2       42.01       31.73      8.65 o
   2  27   2        7.09       15.09      9.61 o
  -1  28   2        7.23       16.48      9.70 o
   0  28   2       13.32       10.78      8.40 o
   1  28   2        2.75       21.92     26.20 o
  -9   1   3       29.69       29.65      9.79 o
  -8   1   3       18.20       23.99      5.75 o
  -7   1   3        0.97        4.45      2.36 o
  -6   1   3       12.63       25.48      2.98 o
  -5   1   3     2663.55     2756.06     35.24 o
  -4   1   3      162.39      193.43      4.35 o
  -3   1   3     1965.98     2044.24     20.49 o
  -2   1   3    10058.34    10095.22     76.40 o
  -1   1   3       25.65       46.36      1.92 o
   0   1   3       11.47        9.50      0.80 o
   1   1   3     5817.49     5503.72    131.57 o
   2   1   3     1334.60     1522.24     29.90 o
   3   1   3     5584.10     5632.77     59.89 o
   4   1   3     3609.84     3676.53     47.60 o
   5   1   3      392.83      368.36      8.28 o
   6   1   3     1581.29     1621.95     28.09 o
   7   1   3       12.39       28.63      3.78 o
   8   1   3       60.30       75.06      6.54 o
   9   1   3       21.93       35.71      7.38 o
  10   1   3       32.02       17.29      8.26 o
 -10   2   3       10.26      -11.30     11.99 o
  -9   2   3        0.12        9.82      4.24 o
  -8   2   3      110.94      136.75      9.99 o
  -7   2   3        6.49        9.55      2.79 o
  -6   2   3      841.32      840.32     15.05 o
  -5   2   3      774.75      894.42     14.33 o
  -4   2   3      140.41      151.63      3.92 o
  -3   2   3       11.06       17.15      2.97 o
  -2   2   3        0.00        7.37      3.03 o
  -1   2   3     3540.06     3381.29     25.59 o
   0   2   3     3719.21     3631.53     59.78 o
   1   2   3      139.87      152.83      2.51 o
   2   2   3     5769.44     6038.83     51.90 o
   3   2   3     1980.72     2320.38     22.88 o
   4   2   3     5077.62     5076.90     54.65 o
   5   2   3      172.55      183.74      5.62 o
   6   2   3      735.13      673.19     13.63 o
   7   2   3       40.84       32.63      3.87 o
   8   2   3        0.90        0.53      2.78 o
   9   2   3        0.07       -0.13      3.74 o
  10   2   3        2.40        7.66     11.98 o
 -10   3   3        1.74       -4.79     11.99 o
  -9   3   3       48.99       61.23      7.93 o
  -8   3   3        7.78       14.81      4.80 o
  -7   3   3      121.16      113.16      6.82 o
  -6   3   3       92.89       84.34      4.20 o
  -5   3   3      103.54      113.60      5.74 o
  -4   3   3      691.14      629.97     10.03 o
  -3   3   3       24.67       22.75      1.56 o
  -2   3   3     1677.37     1539.78     21.30 o
  -1   3   3      303.49      339.65      6.76 o
   0   3   3      602.62      591.77      6.22 o
   1   3   3      991.44      974.82      8.74 o
   2   3   3      206.93      186.28      3.20 o
   3   3   3      183.28      147.55      4.59 o
   4   3   3     1408.26     1432.99     18.56 o
   5   3   3      257.24      236.77      6.14 o
   6   3   3        6.48       10.37      2.79 o
   7   3   3        3.35        8.19      2.79 o
   8   3   3       39.13       29.90      4.28 o
   9   3   3        1.75       -1.41      3.92 o
  10   3   3       19.59       24.46     10.79 o
 -10   4   3      106.65       92.81     25.00 o
  -9   4   3       33.10       23.86      6.15 o
  -8   4   3        2.67       -1.92      3.30 o
  -7   4   3       90.66       81.14      8.11 o
  -6   4   3       27.69       19.78      3.41 o
  -5   4   3      765.59      778.47     11.90 o
  -4   4   3      368.14      359.68     11.83 o
  -3   4   3     1409.52     1334.71     18.22 o
  -2   4   3       19.01       28.30      2.67 o
  -1   4   3     3320.70     3370.67     28.07 o
   0   4   3      821.55      812.81      8.34 o
   1   4   3      274.29      299.18      4.31 o
   2   4   3        3.96       10.07      1.25 o
   3   4   3      279.80      284.33      5.07 o
   4   4   3      127.05       77.45      3.18 o
   5   4   3      272.99      295.98      6.88 o
   6   4   3        9.22       11.58      2.66 o
   7   4   3       32.81       22.69      3.44 o
   8   4   3        2.13        3.16      2.91 o
   9   4   3        0.44       10.70      6.15 o
  10   4   3       14.72       -0.60      6.48 o
 -10   5   3       66.04       66.70     23.29 o
  -9   5   3        7.81       -6.97      6.97 o
  -8   5   3      158.26      161.92      9.88 o
  -7   5   3        6.66       11.74      4.29 o
  -6   5   3       21.31       46.75      4.55 o
  -5   5   3       10.14       12.08      2.78 o
  -4   5   3        0.06       25.75      6.42 o
  -3   5   3      183.54      206.80      5.26 o
  -2   5   3     3598.06     3829.72     64.38 o
  -1   5   3      394.97      464.82      5.61 o
   0   5   3       13.03       17.83      2.48 o
   1   5   3     1273.98     1119.15     16.54 o
   2   5   3      539.14      425.32      6.26 o
   3   5   3       22.48       22.68      3.29 o
   4   5   3      143.35      154.24      4.61 o
   5   5   3       22.03       15.63      3.53 o
   6   5   3        0.22        3.11      2.23 o
   7   5   3       53.36       58.69      4.55 o
   8   5   3        3.54        3.60      4.06 o
   9   5   3       27.49       25.61      8.38 o
  10   5   3        1.08        0.54      7.38 o
 -10   6   3       28.46       20.89     17.47 o
  -9   6   3      176.95      186.38     18.60 o
  -8   6   3        6.84       10.34      4.63 o
  -7   6   3      106.24       96.41     11.67 o
  -6   6   3        5.94        2.91      2.62 o
  -5   6   3        0.96        3.31      2.03 o
  -4   6   3       45.96       32.32      3.21 o
  -3   6   3      429.58      429.33      7.78 o
  -2   6   3     1382.42     1435.57     18.98 o
  -1   6   3     3306.54     3312.91     28.82 o
   0   6   3       23.32       26.55      1.84 o
   1   6   3     2022.56     1985.77     20.34 o
   2   6   3     2982.81     3020.23     30.83 o
   3   6   3      124.75      108.43      3.50 o
   4   6   3      128.36       95.48      3.85 o
   5   6   3        7.91        5.39      2.53 o
   6   6   3      141.91      136.50      5.62 o
   7   6   3        5.49        5.35      2.43 o
   8   6   3       22.63       28.81      5.21 o
   9   6   3        9.59       10.17      7.46 o
  10   6   3        7.36        8.44      9.21 o
 -10   7   3       63.49       47.60     21.23 o
  -9   7   3      127.31      130.84     20.03 o
  -8   7   3      187.61      195.64     15.28 o
  -7   7   3      288.22      264.68     11.44 o
  -6   7   3        5.25        8.79      3.79 o
  -5   7   3       73.47       73.48      4.14 o
  -4   7   3      689.27      707.12     20.54 o
  -3   7   3      109.46      115.86      5.38 o
  -2   7   3      236.85      261.36      6.79 o
  -1   7   3      109.73      133.88      3.01 o
   0   7   3     1770.72     1730.94     18.25 o
   1   7   3      311.87      340.60      5.87 o
   2   7   3       26.07       41.42      2.88 o
   3   7   3        1.36        5.45      1.64 o
   4   7   3       15.20       13.94      2.11 o
   5   7   3        2.56        7.00      2.60 o
   6   7   3       73.18       62.12      4.22 o
   7   7   3        0.35       -2.56      2.56 o
   8   7   3      274.02      256.93      9.70 o
   9   7   3        7.00        6.24      8.82 o
  10   7   3        5.01       11.64     14.04 o
 -10   8   3       56.59       46.92     21.92 o
  -9   8   3       17.40       33.79      9.83 o
  -8   8   3       37.96       52.32      9.90 o
  -7   8   3       52.81       54.61      8.31 o
  -6   8   3        7.31        8.06      4.30 o
  -5   8   3       13.92       14.95      5.40 o
  -4   8   3      155.39      160.86      6.07 o
  -3   8   3        3.47        6.99      4.10 o
  -2   8   3      763.05      873.70     17.63 o
  -1   8   3      805.64      816.30      9.73 o
   0   8   3       46.57       46.55      2.55 o
   1   8   3      226.06      198.34      5.10 o
   2   8   3      810.88      829.35     11.90 o
   3   8   3      165.50      185.61      4.92 o
   4   8   3       23.63       24.89      2.53 o
   5   8   3        0.63        1.03      1.90 o
   6   8   3        5.10       12.12      2.99 o
   7   8   3       12.63       13.04      3.23 o
   8   8   3       26.22       40.82      4.86 o
   9   8   3        1.35       13.01     10.96 o
  -9   9   3       14.86        6.06      6.98 o
  -8   9   3       23.59       27.45      7.63 o
  -7   9   3       49.09       48.56      7.39 o
  -6   9   3      219.28      196.01     13.08 o
  -5   9   3        7.55       12.46      4.50 o
  -4   9   3       52.33       82.31      6.61 o
  -3   9   3       80.35       59.06      6.62 o
  -2   9   3       57.49       58.52      6.05 o
  -1   9   3     1094.80     1198.82     15.16 o
   0   9   3       36.92       73.08      3.32 o
   1   9   3     1501.99     1536.58     19.67 o
   2   9   3       94.90       66.42      3.27 o
   3   9   3      661.96      722.06     11.65 o
   4   9   3       38.68       66.43      3.69 o
   5   9   3        0.00        4.28      2.48 o
   6   9   3        2.59        4.91      2.65 o
   7   9   3        0.68        0.20      2.17 o
   8   9   3       86.91       68.06      6.22 o
   9   9   3        0.21       -0.43      8.90 o
  -9  10   3      219.22      207.69     15.96 o
  -8  10   3       34.10       36.38      9.94 o
  -7  10   3        0.64        6.67      5.19 o
  -6  10   3      103.00      106.33      9.49 o
  -5  10   3       62.16       69.46      7.21 o
  -4  10   3      401.34      395.69     19.91 o
  -3  10   3      358.33      411.60     12.50 o
  -2  10   3     4374.04     4551.44     53.69 o
  -1  10   3     4685.70     5043.13     50.65 o
   0  10   3      346.24      372.96      8.12 o
   1  10   3     1914.24     2002.11     28.13 o
   2  10   3       98.69      120.49      4.25 o
   3  10   3       99.31       97.58      4.46 o
   4  10   3       29.15       28.98      3.00 o
   5  10   3        4.51        5.35      2.44 o
   6  10   3      180.70      171.85      6.56 o
   7  10   3        0.93        1.05      2.91 o
   8  10   3       73.68       58.79      8.50 o
   9  10   3        1.45      -10.03     10.03 o
  -9  11   3      135.84      132.29     14.22 o
  -8  11   3       69.01       69.44      9.87 o
  -7  11   3      118.34      124.70     10.50 o
  -6  11   3      351.49      340.63     15.79 o
  -5  11   3        1.30        9.02      4.82 o
  -4  11   3       69.84       68.48     10.78 o
  -3  11   3       70.24       55.85      5.73 o
  -2  11   3      252.67      188.59      7.81 o
  -1  11   3       67.47       62.46      7.41 o
   0  11   3     1635.43     1823.91     23.04 o
   1  11   3       18.26       19.12      2.75 o
   2  11   3        2.02        2.58      2.07 o
   3  11   3      475.30      446.95     13.60 o
   4  11   3       37.53       34.23      3.16 o
   5  11   3      173.04      160.54      6.41 o
   6  11   3      568.96      538.36     13.08 o
   7  11   3       46.77       40.35      9.31 o
   8  11   3      113.90      117.07     12.39 o
   9  11   3       16.44        6.96      9.79 o
  -9  12   3      117.74      144.92     28.27 o
  -8  12   3       50.88       65.43     11.47 o
  -7  12   3       43.48       74.87     17.17 o
  -6  12   3       91.78       92.45      9.38 o
  -5  12   3       53.99       74.47      8.33 o
  -4  12   3      160.30      203.80     10.83 o
  -3  12   3      142.80      148.11      7.66 o
  -2  12   3     1109.04     1081.68     22.86 o
  -1  12   3      395.48      421.16      7.33 o
   0  12   3       38.92       53.99      7.76 o
   1  12   3     1008.36      961.53     15.27 o
   2  12   3       26.73       30.94      3.04 o
   3  12   3      106.88       98.78      4.69 o
   4  12   3      382.12      386.63     10.24 o
   5  12   3       90.04       90.59      5.67 o
   6  12   3       12.03       21.65      5.54 o
   7  12   3        5.96        7.24      3.76 o
   8  12   3       11.27       10.07      6.73 o
   9  12   3        0.00       -8.05     10.03 o
  -9  13   3        3.60       -2.54      6.20 o
  -8  13   3      134.65      136.11     13.61 o
  -7  13   3      218.79      237.92     15.22 o
  -6  13   3       70.75       57.72      8.67 o
  -5  13   3       67.27       56.34      8.21 o
  -4  13   3       35.29       35.56      9.69 o
  -3  13   3       13.36       18.30      4.44 o
  -2  13   3       62.80       87.24      5.50 o
  -1  13   3      178.82      145.25      5.21 o
   0  13   3       27.83       24.73      2.77 o
   1  13   3      192.54      177.55     12.42 o
   2  13   3      186.86      238.20      6.73 o
   3  13   3      144.01      130.45      5.55 o
   4  13   3        0.30        3.63      2.44 o
   5  13   3        8.83       17.63      3.62 o
   6  13   3       20.25       15.36      4.03 o
   7  13   3       35.47       31.25      5.06 o
   8  13   3        0.07        7.60     16.97 o
   9  13   3        2.85        4.04      9.19 o
  -9  14   3        0.98       12.18      7.91 o
  -8  14   3       22.17       42.87     11.54 o
  -7  14   3        6.36        7.79      7.38 o
  -6  14   3      352.72      350.51     18.28 o
  -5  14   3      197.48      196.85     13.06 o
  -4  14   3       40.35       54.41      7.58 o
  -3  14   3       69.98       68.39      5.32 o
  -2  14   3        4.33        6.42      2.68 o
  -1  14   3      119.53       93.70      3.59 o
   0  14   3       21.93       16.58      2.44 o
   1  14   3      123.37      108.13      5.27 o
   2  14   3        0.11        2.72      2.33 o
   3  14   3      528.65      517.11     11.42 o
   4  14   3        0.20        2.45      2.54 o
   5  14   3      218.40      233.16      9.86 o
   6  14   3       67.20       64.77      7.16 o
   7  14   3        7.94        4.38      3.65 o
   8  14   3       11.62       32.96      8.54 o
  -8  15   3        8.38       11.70      7.25 o
  -7  15   3       69.49       69.43     10.25 o
  -6  15   3      341.52      335.01     24.84 o
  -5  15   3       26.68       37.77      7.60 o
  -4  15   3      155.22      150.52     11.25 o
  -3  15   3       17.44       31.08      6.20 o
  -2  15   3       18.53       32.15      4.52 o
  -1  15   3       63.42       87.05      6.76 o
   0  15   3      518.36      463.65     10.08 o
   1  15   3       10.98       13.93      2.81 o
   2  15   3       84.19       74.56      4.61 o
   3  15   3       14.59       10.02      3.20 o
   4  15   3        1.58       -2.17      3.21 o
   5  15   3       11.14       15.93      6.59 o
   6  15   3      446.60      399.00     13.82 o
   7  15   3       56.66       50.39      9.05 o
   8  15   3       30.12       44.85     10.47 o
  -8  16   3       16.04       18.73      7.99 o
  -7  16   3        6.56       18.54     10.08 o
  -6  16   3      175.50      193.13     16.36 o
  -5  16   3       14.66       35.40      7.78 o
  -4  16   3        0.18       19.54      6.08 o
  -3  16   3       33.12       35.26      6.77 o
  -2  16   3      175.91      170.14      9.55 o
  -1  16   3      322.29      338.98     10.94 o
   0  16   3      120.68      105.13      5.23 o
   1  16   3       26.21       42.20      4.38 o
   2  16   3      223.52      215.65      7.58 o
   3  16   3      254.80      239.09      8.09 o
   4  16   3      694.99      674.76     19.44 o
   5  16   3        4.34        1.16      3.37 o
   6  16   3       83.73       75.69      6.98 o
   7  16   3       59.23       58.00      8.40 o
   8  16   3        7.88       18.48     10.97 o
  -8  17   3       18.91       12.54      7.80 o
  -7  17   3        0.04        9.92      6.75 o
  -6  17   3        6.60       15.41      7.35 o
  -5  17   3       31.33       35.47      8.06 o
  -4  17   3       37.88       26.22      6.76 o
  -3  17   3       23.44       24.04      6.57 o
  -2  17   3      997.73      938.27     21.35 o
  -1  17   3       58.17       39.63      4.87 o
   0  17   3      218.15      222.10      7.60 o
   1  17   3       83.84       72.30      5.90 o
   2  17   3       19.79       24.64      3.80 o
   3  17   3      302.51      282.67     11.98 o
   4  17   3       19.75       20.03      6.30 o
   5  17   3        0.67       18.03      9.14 o
   6  17   3       16.33       21.20      5.05 o
   7  17   3       17.43       22.58     13.96 o
   8  17   3        9.98       15.89      9.02 o
  -8  18   3        5.18        0.82      9.09 o
  -7  18   3        5.39      117.21     43.75 o
  -6  18   3      147.87      157.01     17.74 o
  -5  18   3      112.98       94.28     10.96 o
  -4  18   3        4.02        3.06      5.12 o
  -3  18   3      306.59      282.25     15.39 o
  -2  18   3        1.21       -0.51      4.16 o
  -1  18   3      614.81      579.28     15.81 o
   0  18   3       54.75       57.88      5.46 o
   1  18   3       60.78       52.42      4.59 o
   2  18   3     1637.15     1568.09     29.35 o
   3  18   3      201.07      182.76     10.75 o
   4  18   3      204.70      194.69     14.95 o
   5  18   3       34.06       55.03      7.06 o
   6  18   3       35.87       42.42      8.53 o
   7  18   3        5.60        7.25      7.46 o
  -7  19   3       28.79       28.45      9.16 o
  -6  19   3       25.30       12.88      7.53 o
  -5  19   3       39.90       41.03      8.79 o
  -4  19   3       64.19       42.92      8.44 o
  -3  19   3      123.61       80.82      9.67 o
  -2  19   3       34.51       43.20      7.13 o
  -1  19   3       75.85      108.85      7.34 o
   0  19   3        8.07        3.91      2.65 o
   1  19   3       45.06       47.31      5.16 o
   2  19   3      540.25      592.02     19.02 o
   3  19   3       44.64       55.03      6.73 o
   4  19   3      530.00      520.77     19.19 o
   5  19   3      183.45      179.51     11.03 o
   6  19   3      147.73      148.43     13.79 o
   7  19   3        0.13        3.23      7.19 o
  -7  20   3        5.42        6.18      7.30 o
  -6  20   3        0.02        4.26      6.33 o
  -5  20   3       37.67       32.81      8.18 o
  -4  20   3        6.52        0.73      4.74 o
  -3  20   3       78.24       95.20     10.37 o
  -2  20   3       69.06       70.26      6.95 o
  -1  20   3      114.96       81.58      6.88 o
   0  20   3       26.59       27.74      4.58 o
   1  20   3       11.67       15.17      4.89 o
   2  20   3       68.36       55.09      6.86 o
   3  20   3      115.00      126.61      9.22 o
   4  20   3      173.46      171.47     12.00 o
   5  20   3       25.10       15.93      5.41 o
   6  20   3      100.67       96.37     11.30 o
   7  20   3       23.70       32.07     11.08 o
  -6  21   3        7.26        7.70      7.18 o
  -5  21   3        3.39        6.00      6.62 o
  -4  21   3       22.27       37.69      8.60 o
  -3  21   3       15.11       38.81      7.97 o
  -2  21   3      203.71      171.87     11.03 o
  -1  21   3      117.14      128.04      8.25 o
   0  21   3       37.97       45.00      5.49 o
   1  21   3       68.45       62.63      6.41 o
   2  21   3       10.30       19.00      4.95 o
   3  21   3       22.18       25.41      5.79 o
   4  21   3        3.87       19.04      6.36 o
   5  21   3        9.69       12.94      6.46 o
   6  21   3       17.14       21.04     11.25 o
  -6  22   3        3.38        1.58      5.97 o
  -5  22   3       22.63       19.10      7.51 o
  -4  22   3        2.46        6.47      6.31 o
  -3  22   3        2.32        9.10      5.95 o
  -2  22   3        0.25       15.65      8.62 o
  -1  22   3        0.22       -2.62      3.46 o
   0  22   3        0.00       -2.89      3.40 o
   1  22   3       15.03       13.46      6.80 o
   2  22   3       19.45       34.44      5.79 o
   3  22   3        7.39        2.57      3.76 o
   4  22   3        8.34       12.92      8.00 o
   5  22   3        2.43        0.79      4.90 o
   6  22   3        0.38       13.14      8.67 o
  -5  23   3       15.64        5.84      6.86 o
  -4  23   3        5.18       -1.47      5.98 o
  -3  23   3        0.07        0.19      6.67 o
  -2  23   3        6.98       15.01      7.69 o
  -1  23   3       18.42       11.95      5.07 o
   0  23   3        4.83       15.14      5.82 o
   1  23   3        2.36       -1.08      4.64 o
   2  23   3       12.17        4.28      3.99 o
   3  23   3        1.69       -2.30      4.16 o
   4  23   3        3.18        8.25      6.16 o
   5  23   3        4.13       10.05      6.65 o
  -5  24   3        4.76        9.20      7.70 o
  -4  24   3        0.20        5.32      6.59 o
  -3  24   3        0.23       14.34      9.63 o
  -2  24   3        8.68        2.32      4.66 o
  -1  24   3        1.86        1.12      4.60 o
   0  24   3       62.92       71.78      9.72 o
   1  24   3       22.01       26.33      9.33 o
   2  24   3        7.39        2.54      5.13 o
   3  24   3        5.73        5.49      4.66 o
   4  24   3        0.03       -6.51      6.51 o
   5  24   3        0.44        1.68      6.88 o
  -4  25   3       34.24       39.20      9.83 o
  -3  25   3        1.50        5.82      6.07 o
  -2  25   3        1.09        6.25      5.83 o
  -1  25   3       21.14       14.97      8.80 o
   0  25   3        4.10        1.34      5.49 o
   1  25   3        9.41       -0.11      5.59 o
   2  25   3       13.59       20.54     10.92 o
   3  25   3        4.53       17.76     11.96 o
   4  25   3        3.00        8.15      8.16 o
  -3  26   3        4.16       11.13      9.36 o
  -2  26   3        0.16        5.28      7.96 o
  -1  26   3        6.57       16.58      9.34 o
   0  26   3       40.39       38.11     10.97 o
   1  26   3       21.27       23.31      8.05 o
   2  26   3       19.53        4.56      5.83 o
   3  26   3       69.72       83.67     14.46 o
  -2  27   3        0.12        6.64      8.61 o
  -1  27   3       15.41        3.53      7.77 o
   0  27   3       14.48        8.06      8.29 o
   1  27   3        5.02        6.20      8.09 o
   2  27   3        0.44       -6.14      7.78 o
  -9   0   4       30.79       15.41     11.99 o
  -8   0   4       91.69      105.52     24.66 o
  -7   0   4       38.67       47.41      5.21 o
  -6   0   4       35.16       35.21      7.93 o
  -5   0   4       47.82       61.37      8.09 o
  -4   0   4     6329.66     7152.35    214.41 o
  -3   0   4     4300.80     4908.68     67.48 o
  -2   0   4     1936.21     2035.08     28.47 o
  -1   0   4      411.50      391.54     10.06 o
   0   0   4     6260.71     5778.15     62.56 o
   1   0   4      315.71      238.76      7.90 o
   2   0   4     1825.90     1701.14     36.65 o
   3   0   4     6608.08     5907.50    266.76 o
   4   0   4    21112.18    22824.91    305.55 o
   5   0   4     4749.95     4906.68     84.22 o
   6   0   4      717.83      845.48     32.78 o
   7   0   4      264.13      227.18     11.75 o
   8   0   4        9.26        6.92      6.75 o
   9   0   4        5.75       10.20      7.98 o
  10   0   4        0.04        9.40      9.41 o
 -10   1   4        2.26      -10.96     12.67 o
  -9   1   4       50.07       44.94     10.76 o
  -8   1   4       36.22       32.86      4.86 o
  -7   1   4       89.86       83.55      4.64 o
  -6   1   4      369.85      330.66      8.84 o
  -5   1   4     1401.66     1368.86     19.85 o
  -4   1   4      853.90      883.37     12.90 o
  -3   1   4      419.71      426.23      9.50 o
  -2   1   4        0.74        2.37      1.41 o
  -1   1   4     1627.60     1621.77     15.43 o
   0   1   4      754.29      653.96      7.06 o
   1   1   4     1031.15     1090.59     16.33 o
   2   1   4     6240.57     6432.15     81.26 o
   3   1   4      504.96      482.92      8.19 o
   4   1   4     3257.44     3441.10     37.51 o
   5   1   4      777.75      674.64     12.71 o
   6   1   4      290.15      275.83      8.23 o
   7   1   4      383.35      311.15      9.40 o
   8   1   4        9.14       14.20      4.10 o
   9   1   4       34.93       34.90      7.45 o
  10   1   4       13.58        9.84      7.37 o
 -10   2   4        3.00        5.48     11.99 o
  -9   2   4       56.94       64.03      9.97 o
  -8   2   4        4.01       14.74      7.51 o
  -7   2   4       54.96       53.90      4.03 o
  -6   2   4       24.04       25.63      2.86 o
  -5   2   4      312.05      288.82      6.54 o
  -4   2   4     1222.26     1128.63     14.84 o
  -3   2   4     1130.81     1306.07     14.81 o
  -2   2   4      469.79      389.18      5.62 o
  -1   2   4     1372.38     1311.38     14.23 o
   0   2   4     1539.70     1505.27     13.90 o
   1   2   4     3300.55     3254.65     30.82 o
   2   2   4        3.08        4.66      2.97 o
   3   2   4      433.93      416.13     10.66 o
   4   2   4        3.07        2.09      1.44 o
   5   2   4       82.22       81.95      3.79 o
   6   2   4      385.73      379.78      9.74 o
   7   2   4       20.62       17.93      3.21 o
   8   2   4       18.93       32.14      6.72 o
   9   2   4       13.10       11.42      6.01 o
  10   2   4        0.57       -1.43      6.06 o
 -10   3   4       17.61       19.18     15.41 o
  -9   3   4       47.24       48.33      9.82 o
  -8   3   4       71.64       80.07      8.45 o
  -7   3   4       22.83       21.35      4.14 o
  -6   3   4        0.36        0.36      1.53 o
  -5   3   4        6.22       20.69      2.53 o
  -4   3   4       88.03       71.78      7.25 o
  -3   3   4      194.32      261.23      4.28 o
  -2   3   4     1099.27     1139.14     14.58 o
  -1   3   4      441.65      361.24      5.04 o
   0   3   4     1184.59     1189.46     16.83 o
   1   3   4      282.38      233.56      4.88 o
   2   3   4      651.95      666.69     13.01 o
   3   3   4      102.03       89.53      3.58 o
   4   3   4      256.89      207.97      4.86 o
   5   3   4      137.63      155.65      5.26 o
   6   3   4      224.47      196.06      6.52 o
   7   3   4        7.30       21.77      4.34 o
   8   3   4       24.32       13.15      4.32 o
   9   3   4       92.18       81.75      9.23 o
  10   3   4       14.93       17.05     11.07 o
 -10   4   4       12.31        6.51     13.36 o
  -9   4   4        0.74        9.53      5.91 o
  -8   4   4        5.61       19.76      6.70 o
  -7   4   4       39.58       51.09      6.77 o
  -6   4   4      143.94      120.18      6.67 o
  -5   4   4      564.86      480.25     15.66 o
  -4   4   4        1.48        9.18      4.75 o
  -3   4   4       15.32       25.71      1.35 o
  -2   4   4      144.37      145.86      2.70 o
  -1   4   4     4010.53     4131.98     36.05 o
   0   4   4      257.66      252.50      4.19 o
   1   4   4      558.77      568.32      7.76 o
   2   4   4      137.38      141.61      2.96 o
   3   4   4      149.41       94.09      3.94 o
   4   4   4       42.69       41.74      2.49 o
   5   4   4        1.46        0.08      1.33 o
   6   4   4        3.23        7.07      2.65 o
   7   4   4        4.04        2.60      2.56 o
   8   4   4        1.88        7.29      5.20 o
   9   4   4        0.87        5.11      5.28 o
  10   4   4        7.04        9.19      9.21 o
 -10   5   4        0.00        3.42     12.33 o
  -9   5   4        0.10        0.28      7.71 o
  -8   5   4       22.41       33.42      5.17 o
  -7   5   4       97.46      105.46      9.39 o
  -6   5   4        8.34       10.32      6.17 o
  -5   5   4       72.51       73.74      4.92 o
  -4   5   4       16.05       27.79      2.78 o
  -3   5   4        1.10       -2.15      2.15 o
  -2   5   4     1125.63     1163.05     10.90 o
  -1   5   4     1580.87     1668.02     16.89 o
   0   5   4      121.47       92.60      3.73 o
   1   5   4     3436.65     3324.58     31.28 o
   2   5   4      250.52      321.09     11.03 o
   3   5   4      378.91      399.08      6.56 o
   4   5   4      106.62      107.08      3.79 o
   5   5   4      100.34       95.95      4.42 o
   6   5   4      168.92      163.27      6.49 o
   7   5   4       14.20       24.20      3.61 o
   8   5   4       28.78       28.92      5.10 o
   9   5   4        9.91        6.32      5.19 o
  10   5   4        5.12       -2.74     12.33 o
 -10   6   4       23.44        8.22     14.38 o
  -9   6   4       28.62       21.47      9.71 o
  -8   6   4      146.13      138.96     13.00 o
  -7   6   4      100.12       95.90      7.09 o
  -6   6   4      285.81      280.78     10.39 o
  -5   6   4      143.55      117.09      7.64 o
  -4   6   4      156.93      149.96      5.28 o
  -3   6   4     1256.50     1289.58     34.60 o
  -2   6   4     1078.06     1095.14     16.10 o
  -1   6   4      347.92      443.10      6.45 o
   0   6   4     2577.05     2585.97     26.71 o
   1   6   4       51.50       98.86      4.63 o
   2   6   4      320.65      285.88      5.49 o
   3   6   4       44.88       39.26      2.73 o
   4   6   4      230.08      228.45      6.47 o
   5   6   4       88.07      107.69      4.44 o
   6   6   4        1.75        5.98      4.44 o
   7   6   4        0.97        1.32      2.39 o
   8   6   4        8.00       26.63      4.69 o
   9   6   4        0.17        0.68      4.35 o
 -10   7   4        0.00       -2.40     10.96 o
  -9   7   4      101.38       87.30     13.80 o
  -8   7   4       15.57        9.18      6.84 o
  -7   7   4       75.62       75.86      8.01 o
  -6   7   4       38.89       34.33      4.34 o
  -5   7   4        0.04        1.56      1.98 o
  -4   7   4        6.73       16.68      4.75 o
  -3   7   4       13.34       19.65      7.95 o
  -2   7   4      254.53      232.41      5.87 o
  -1   7   4      587.99      581.92      8.07 o
   0   7   4     1190.36     1224.63     14.94 o
   1   7   4       14.56       21.49      2.11 o
   2   7   4       14.72       13.76      2.02 o
   3   7   4      135.13       85.36      3.43 o
   4   7   4       22.06        7.80      2.03 o
   5   7   4       36.91       42.12      3.33 o
   6   7   4        9.83       21.46      3.60 o
   7   7   4       10.93       15.28      3.31 o
   8   7   4        4.35        9.94      6.18 o
   9   7   4        0.08        0.61      5.23 o
  -9   8   4       30.77       20.05     10.52 o
  -8   8   4      531.31      484.67     24.53 o
  -7   8   4      506.52      558.31     24.51 o
  -6   8   4      177.37      150.97      7.17 o
  -5   8   4       38.27       50.15      3.89 o
  -4   8   4       98.69       70.64      3.43 o
  -3   8   4        0.01       -1.56      2.17 o
  -2   8   4      248.04      208.45      5.63 o
  -1   8   4     2775.32     2807.74     30.15 o
   0   8   4     6243.83     6856.55     70.72 o
   1   8   4     2785.42     2915.32     33.47 o
   2   8   4       41.53       38.14      2.59 o
   3   8   4       43.48       45.31      2.97 o
   4   8   4        1.66        2.98      1.90 o
   5   8   4        7.54       12.68      3.98 o
   6   8   4       56.11       38.47      6.25 o
   7   8   4        0.07        4.02      2.67 o
   8   8   4       96.40       76.75     10.85 o
   9   8   4        0.01        3.30      8.57 o
  -9   9   4       97.51       89.88     11.10 o
  -8   9   4       26.11       45.82     10.35 o
  -7   9   4        5.74        1.71      4.84 o
  -6   9   4      185.55      205.94     12.22 o
  -5   9   4      107.94      105.14     10.53 o
  -4   9   4       67.49       54.19      2.98 o
  -3   9   4        9.75        8.78      1.55 o
  -2   9   4     2331.09     2482.89     32.22 o
  -1   9   4       69.45       54.34      2.77 o
   0   9   4      618.72      722.84     11.12 o
   1   9   4      363.46      330.57      8.28 o
   2   9   4     2307.37     2384.26     30.61 o
   3   9   4        9.64        2.33      2.09 o
   4   9   4      454.52      412.19      8.97 o
   5   9   4      100.20      118.96      6.60 o
   6   9   4       35.38       38.32      3.72 o
   7   9   4        5.10        5.77      3.15 o
   8   9   4        0.00        3.04      3.28 o
   9   9   4        0.81       -5.52      9.30 o
  -9  10   4       10.01        9.25      7.51 o
  -8  10   4        0.11       -0.92      7.77 o
  -7  10   4      356.21      381.13     18.78 o
  -6  10   4        1.49       -1.91      4.39 o
  -5  10   4        0.70        5.45      4.43 o
  -4  10   4       22.10       40.71      6.12 o
  -3  10   4      190.90      194.49      8.94 o
  -2  10   4        0.22        3.86      3.91 o
  -1  10   4       65.49       57.74      3.04 o
   0  10   4      644.96      872.39     13.07 o
   1  10   4     1273.87     1351.14     19.24 o
   2  10   4     2874.94     2946.02     38.12 o
   3  10   4      274.95      268.59      7.01 o
   4  10   4       43.10       45.02      3.52 o
   5  10   4       27.51       45.21      4.62 o
   6  10   4      102.23       79.74      5.62 o
   7  10   4        2.23       -1.03      2.63 o
   8  10   4       95.72       87.11      8.00 o
  -9  11   4        4.61        0.98      5.46 o
  -8  11   4        0.02        5.73      7.61 o
  -7  11   4        4.11       13.84      7.51 o
  -6  11   4      160.39      212.36     13.29 o
  -5  11   4       75.58       61.72      7.79 o
  -4  11   4      309.11      279.59     15.42 o
  -3  11   4       76.87       81.93      7.01 o
  -2  11   4        5.04        4.18      1.77 o
  -1  11   4        6.21       24.49      2.20 o
   0  11   4      331.43      243.52      6.89 o
   1  11   4       30.20       65.96     12.46 o
   2  11   4       64.69       56.96      5.35 o
   3  11   4      362.05      398.93      9.22 o
   4  11   4        3.61        0.57      2.20 o
   5  11   4      165.83      174.17      6.63 o
   6  11   4       79.78       70.04      4.78 o
   7  11   4       48.65       58.21      6.92 o
   8  11   4        0.69       -1.64      4.06 o
   9  11   4        4.91       42.47     19.18 o
  -9  12   4       20.25       14.10      7.50 o
  -8  12   4       57.15       68.19     10.44 o
  -7  12   4       87.29      115.58     17.75 o
  -6  12   4        4.54       20.51      6.97 o
  -5  12   4      196.44      174.88     11.24 o
  -4  12   4      790.42      736.30     22.85 o
  -3  12   4        1.06       -0.03      3.09 o
  -2  12   4       15.23       18.61      3.11 o
  -1  12   4       94.12       95.10      5.29 o
   0  12   4        0.01        2.91      1.91 o
   1  12   4      519.43      504.84     10.26 o
   2  12   4      304.62      331.95      8.86 o
   3  12   4        5.52        7.62      2.68 o
   4  12   4     1014.52      995.75     18.75 o
   5  12   4       42.51       44.29      4.15 o
   6  12   4      181.00      151.09      6.68 o
   7  12   4        4.85        1.47      4.42 o
   8  12   4        4.38       28.68      8.14 o
   9  12   4        0.57       11.64     14.73 o
  -9  13   4       38.35       20.97     10.38 o
  -8  13   4       13.09       34.65     11.81 o
  -7  13   4        4.46        9.26      6.31 o
  -6  13   4       27.03       19.98      6.94 o
  -5  13   4      136.07      122.97     10.38 o
  -4  13   4      601.28      603.84     21.73 o
  -3  13   4       37.40       45.80      7.04 o
  -2  13   4       22.05       19.92      4.00 o
  -1  13   4       94.63      100.99      3.91 o
   0  13   4      114.05      126.07      4.59 o
   1  13   4      136.32      145.57      5.77 o
   2  13   4      663.61      672.92     13.10 o
   3  13   4       89.69       86.25      5.06 o
   4  13   4      220.67      242.10      8.60 o
   5  13   4       20.40       21.19      3.41 o
   6  13   4        3.72        3.62      3.60 o
   7  13   4        3.61        9.25      4.71 o
   8  13   4        9.06        7.50      6.52 o
  -8  14   4       20.01       17.44      7.83 o
  -7  14   4        4.06        8.33      6.44 o
  -6  14   4       18.86       20.02      6.62 o
  -5  14   4      269.38      264.11     15.55 o
  -4  14   4      649.46      685.11     24.82 o
  -3  14   4      471.50      448.84     17.25 o
  -2  14   4      147.88      158.77      6.59 o
  -1  14   4        0.60        2.98      1.74 o
   0  14   4      201.77      211.72      6.13 o
   1  14   4       13.14       25.85      4.18 o
   2  14   4        1.52        1.63      2.35 o
   3  14   4       12.22       10.71      3.51 o
   4  14   4      117.85      129.25      6.19 o
   5  14   4       16.45       18.22      4.36 o
   6  14   4        0.51       -0.63      3.17 o
   7  14   4        0.98       -3.13      4.23 o
   8  14   4        0.86       -0.70      5.23 o
  -8  15   4       19.16       22.59      8.32 o
  -7  15   4       39.43       58.76      9.84 o
  -6  15   4        0.10        2.93      5.37 o
  -5  15   4       27.79       25.42      7.17 o
  -4  15   4       70.23       92.16     14.48 o
  -3  15   4       61.53       51.89      7.52 o
  -2  15   4      904.11      877.82     19.85 o
  -1  15   4       25.20       14.46      2.35 o
   0  15   4      265.71      213.29      6.62 o
   1  15   4       24.17       14.31      2.99 o
   2  15   4      170.36      187.06      6.79 o
   3  15   4      137.82      120.82      6.16 o
   4  15   4        0.00       14.67     10.12 o
   5  15   4       20.78       24.36      5.24 o
   6  15   4        7.39        6.15      4.09 o
   7  15   4       18.62       29.56      8.59 o
   8  15   4        3.89       22.97     25.00 o
  -8  16   4        1.51       -2.82      6.22 o
  -7  16   4       19.55       25.44      7.76 o
  -6  16   4        3.16        0.23      4.61 o
  -5  16   4        7.78       25.15      7.26 o
  -4  16   4      259.00      252.08     14.82 o
  -3  16   4      195.48      176.50     11.72 o
  -2  16   4      324.25      245.35     14.47 o
  -1  16   4      103.20       98.42      6.23 o
   0  16   4      169.07      161.48      6.35 o
   1  16   4       73.42       79.09      4.89 o
   2  16   4      104.22      127.16      6.13 o
   3  16   4      201.93      221.50      8.37 o
   4  16   4      596.78      581.09     18.04 o
   5  16   4      320.06      312.22     13.09 o
   6  16   4       29.83       33.04      5.76 o
   7  16   4       62.96       70.74     11.76 o
   8  16   4       44.23       51.63     15.36 o
  -8  17   4       10.29        5.27      6.94 o
  -7  17   4       14.42       28.35     11.32 o
  -6  17   4        3.69        8.23      6.41 o
  -5  17   4       30.90       21.34      7.30 o
  -4  17   4        2.93        3.05      5.15 o
  -3  17   4      115.92      113.71      9.48 o
  -2  17   4      313.27      243.60     13.29 o
  -1  17   4      399.68      345.34     11.50 o
   0  17   4      203.37      225.94      7.89 o
   1  17   4      431.41      444.95     11.84 o
   2  17   4      528.54      481.02     12.29 o
   3  17   4      210.85      206.92      8.31 o
   4  17   4      237.83      259.98     23.58 o
   5  17   4       10.94        8.04      4.63 o
   6  17   4      325.59      322.63     14.02 o
   7  17   4      102.09       91.47     13.43 o
  -7  18   4        0.74        6.53      6.98 o
  -6  18   4       48.52       70.96     10.93 o
  -5  18   4        6.18       30.65      8.65 o
  -4  18   4      673.63      662.22     25.59 o
  -3  18   4      189.30      171.57     12.18 o
  -2  18   4      333.16      295.59     11.01 o
  -1  18   4       18.37       29.85      8.26 o
   0  18   4      686.87      661.05     15.47 o
   1  18   4      206.28      211.36      8.63 o
   2  18   4       32.85       34.21      4.80 o
   3  18   4        2.76       18.07      5.44 o
   4  18   4      605.35      627.39     20.66 o
   5  18   4      129.08      146.16     10.02 o
   6  18   4      122.77      107.63     10.71 o
   7  18   4        1.55        5.61      7.25 o
  -7  19   4        5.97        2.98      5.86 o
  -6  19   4        2.52        3.66      6.77 o
  -5  19   4       17.90       17.03      6.99 o
  -4  19   4      240.72      266.15     16.30 o
  -3  19   4        3.47       -4.02      5.16 o
  -2  19   4        0.90        6.13      5.22 o
  -1  19   4      570.93      496.21     15.07 o
   0  19   4      957.46      862.64     23.38 o
   1  19   4      533.85      477.78     13.34 o
   2  19   4      203.31      168.89      8.50 o
   3  19   4       14.03       20.97      5.09 o
   4  19   4        5.82       -2.99      4.76 o
   5  19   4       29.43       26.06      5.97 o
   6  19   4        3.89        5.66      6.85 o
   7  19   4       77.30      102.38     15.26 o
  -7  20   4        5.41        2.34      6.56 o
  -6  20   4       33.66       20.84      8.45 o
  -5  20   4        0.20       -0.14      4.70 o
  -4  20   4        5.87        0.08      6.89 o
  -3  20   4       73.30      140.06     42.06 o
  -2  20   4        4.72        2.68      4.56 o
  -1  20   4       46.02       43.21      5.28 o
   0  20   4      124.69       68.68      6.54 o
   1  20   4      177.78      182.04      7.89 o
   2  20   4        5.87       18.00      6.17 o
   3  20   4        3.51        8.94      4.69 o
   4  20   4      297.88      282.84     14.42 o
   5  20   4       60.59       80.04      8.50 o
   6  20   4        5.29       18.93     11.00 o
  -6  21   4       36.47       35.16      9.78 o
  -5  21   4       53.02       63.55     10.32 o
  -4  21   4        5.87        7.28      6.22 o
  -3  21   4        5.50        2.92      5.27 o
  -2  21   4        5.95       -5.25      5.25 o
  -1  21   4       12.39       19.15      4.49 o
   0  21   4       31.30       21.01      4.73 o
   1  21   4        0.05        7.19      4.24 o
   2  21   4       48.66       43.97      6.40 o
   3  21   4       18.26       32.62      7.47 o
   4  21   4        0.00        7.08      4.86 o
   5  21   4       32.85       28.25      8.10 o
   6  21   4       65.69       59.58     12.50 o
  -6  22   4        0.61       16.84     13.56 o
  -5  22   4        0.00       -0.97      5.19 o
  -4  22   4       23.22       34.26      8.59 o
  -3  22   4       58.17       64.26      9.92 o
  -2  22   4        2.37       -3.44      5.12 o
  -1  22   4        9.02       13.51      4.46 o
   0  22   4        3.82        4.94      3.69 o
   1  22   4        2.94       10.00      5.56 o
   2  22   4        6.53       19.14      7.08 o
   3  22   4        6.52        2.32      5.96 o
   4  22   4       10.29        6.52      4.59 o
   5  22   4        9.52       12.80      8.47 o
   6  22   4        5.14        4.06      7.21 o
  -5  23   4        1.51       -2.79      6.14 o
  -4  23   4       44.49       59.88     15.17 o
  -3  23   4        3.61        6.28      6.14 o
  -2  23   4        2.20       -0.12      5.14 o
  -1  23   4       34.13       54.24      7.88 o
   0  23   4       24.34       28.45      5.39 o
   1  23   4       27.52       34.43      7.64 o
   2  23   4        0.01        7.60      5.87 o
   3  23   4       48.51       47.98      8.40 o
   4  23   4       27.49       23.67      6.62 o
   5  23   4        0.69       11.92      8.86 o
  -5  24   4       13.68        5.78      7.12 o
  -4  24   4       19.56       28.34      8.92 o
  -3  24   4       21.12       20.83      7.59 o
  -2  24   4        6.25       11.06      6.58 o
  -1  24   4        0.23        5.03      5.12 o
   0  24   4       16.06       16.34      6.40 o
   1  24   4        0.56        4.23      5.45 o
   2  24   4       55.69       52.15      9.79 o
   3  24   4        0.16        0.77      4.45 o
   4  24   4        1.44        2.16      7.37 o
  -4  25   4       30.62       51.76     10.85 o
  -3  25   4        0.00        8.24      9.45 o
  -2  25   4       54.21       73.36     10.69 o
  -1  25   4        1.11        2.88      6.85 o
   0  25   4        0.02        5.15      7.35 o
   1  25   4        0.14       14.88      8.35 o
   2  25   4       60.47       61.52     10.23 o
   3  25   4        0.27        1.42      5.68 o
   4  25   4       16.87       10.50     15.58 o
  -3  26   4        5.25       13.32      9.41 o
  -2  26   4        5.48       -1.74      7.18 o
  -1  26   4        0.43        6.12      8.02 o
   0  26   4      126.03      160.54     21.31 o
   1  26   4        0.56        3.52      5.57 o
   2  26   4        0.43       -0.95      5.42 o
   3  26   4       39.31       25.01     12.92 o
  -2  27   4       29.33       48.03     12.91 o
  -1  27   4        6.63       -1.19      7.11 o
   0  27   4        3.67       29.64     19.66 o
   1  27   4       25.96       29.81      9.94 o
  -9   1   5       23.44       49.66     11.11 o
  -8   1   5       44.18       74.57     10.45 o
  -7   1   5        1.41       -0.89      2.40 o
  -6   1   5      101.12      121.45      5.19 o
  -5   1   5       81.10       41.56      3.23 o
  -4   1   5       29.87       33.32      2.99 o
  -3   1   5     3035.11     3072.36     35.97 o
  -2   1   5     1700.43     1779.51     22.59 o
  -1   1   5      377.01      484.65      7.09 o
   0   1   5      313.13      353.92      5.05 o
   1   1   5      292.72      323.23      5.35 o
   2   1   5       98.91      112.43      5.58 o
   3   1   5     1170.35     1313.40     29.51 o
   4   1   5      995.51      978.87     17.59 o
   5   1   5       84.74      101.66      4.35 o
   6   1   5     2062.68     1927.77     36.77 o
   7   1   5       63.61       69.25      8.49 o
   8   1   5      110.33      126.63     11.36 o
   9   1   5        0.35        2.40      5.21 o
 -10   2   5        0.43      -14.38     14.38 o
  -9   2   5        3.00        3.49      8.56 o
  -8   2   5       48.48       38.54      5.91 o
  -7   2   5       11.01        7.23      3.25 o
  -6   2   5        9.85       15.21      3.75 o
  -5   2   5      118.83      142.09      4.93 o
  -4   2   5       67.66       74.80      4.13 o
  -3   2   5     2887.82     3315.58     35.42 o
  -2   2   5     1026.73     1129.80     13.68 o
  -1   2   5      163.24      233.37      4.44 o
   0   2   5       36.14       39.95      2.30 o
   1   2   5      850.91      797.08     11.13 o
   2   2   5     2038.77     2020.50     68.12 o
   3   2   5      129.75      100.09      3.19 o
   4   2   5      169.19      166.64      4.67 o
   5   2   5       39.35       56.53      6.49 o
   6   2   5      920.61      906.85     20.99 o
   7   2   5      213.13      203.61     12.48 o
   8   2   5      191.47      146.08     11.85 o
   9   2   5       24.01       15.82      6.85 o
 -10   3   5        0.80      -15.41     15.41 o
  -9   3   5       41.27       31.51     16.10 o
  -8   3   5        2.58        1.50      3.54 o
  -7   3   5      192.61      187.46      8.60 o
  -6   3   5       36.39       32.13      4.14 o
  -5   3   5       26.07       37.19      4.75 o
  -4   3   5      252.43      238.08      5.04 o
  -3   3   5      721.17      754.19     10.02 o
  -2   3   5       23.33       28.86      1.98 o
  -1   3   5     2017.51     2137.81     22.14 o
   0   3   5      495.93      450.68      6.20 o
   1   3   5      134.12      179.59      3.42 o
   2   3   5     1604.10     1617.53     20.75 o
   3   3   5       81.01       97.20      3.65 o
   4   3   5      179.20      177.81      5.61 o
   5   3   5       57.19       43.25      2.91 o
   6   3   5      450.81      411.53     12.00 o
   7   3   5       30.60       38.33      6.69 o
   8   3   5       11.00       23.66      9.98 o
   9   3   5        3.76        7.39     14.58 o
 -10   4   5        6.84        9.25     12.33 o
  -9   4   5       63.76       62.67     20.21 o
  -8   4   5      108.38       99.39     10.91 o
  -7   4   5       47.56       48.84      7.45 o
  -6   4   5        0.16       -0.35      2.84 o
  -5   4   5       84.66       99.58      5.45 o
  -4   4   5       91.04       85.66      7.07 o
  -3   4   5      419.63      353.79      7.19 o
  -2   4   5      276.32      275.69      4.66 o
  -1   4   5       47.03       40.19      2.45 o
   0   4   5       34.90       44.42      2.06 o
   1   4   5     1267.36     1260.22     13.54 o
   2   4   5      210.81      243.50      4.62 o
   3   4   5     1223.01     1167.54     28.40 o
   4   4   5      207.83      204.94      6.47 o
   5   4   5      205.79      191.88      7.73 o
   6   4   5      303.84      297.93     10.29 o
   7   4   5        0.51        4.45      3.15 o
   8   4   5        0.21       -1.50      4.38 o
   9   4   5        0.07        2.49      5.33 o
 -10   5   5       56.83       57.88     21.57 o
  -9   5   5      220.74      209.24     32.53 o
  -8   5   5       29.98       27.42      5.79 o
  -7   5   5       18.27       26.14      4.94 o
  -6   5   5      240.55      261.05      9.60 o
  -5   5   5      416.92      367.63     12.55 o
  -4   5   5      113.77      133.13      5.60 o
  -3   5   5       55.83       63.85      4.33 o
  -2   5   5       14.97        5.98      1.74 o
  -1   5   5      118.72      106.18      4.21 o
   0   5   5      965.70      989.35     13.76 o
   1   5   5      517.56      580.45     12.99 o
   2   5   5       78.56       37.91      2.72 o
   3   5   5      638.41      467.13      6.79 o
   4   5   5        3.98        0.11      1.23 o
   5   5   5        2.33       10.45      4.34 o
   6   5   5       55.65       66.12      7.15 o
   7   5   5        1.68       11.39      3.59 o
   8   5   5       27.06       29.17     10.75 o
   9   5   5        0.17       -3.74      5.44 o
  -9   6   5       11.00       16.78     15.07 o
  -8   6   5        6.86        9.34      5.84 o
  -7   6   5      287.73      252.99     11.24 o
  -6   6   5       14.04        8.06      4.13 o
  -5   6   5      476.78      421.13     19.13 o
  -4   6   5      262.46      301.35      8.80 o
  -3   6   5      301.81      316.60      8.04 o
  -2   6   5      684.08      757.87      9.61 o
  -1   6   5        3.15        6.03      1.54 o
   0   6   5       23.94       27.82      2.00 o
   1   6   5      159.23      155.68      4.06 o
   2   6   5       59.82       52.90      4.52 o
   3   6   5       22.96       11.94      1.61 o
   4   6   5      382.34      303.63      9.06 o
   5   6   5        0.30        1.59      2.01 o
   6   6   5        3.80       33.13     12.23 o
   7   6   5       55.62       53.19      5.57 o
   8   6   5        9.96        1.57      4.13 o
   9   6   5        5.04        5.77      5.05 o
  -9   7   5       28.92       35.24     18.84 o
  -8   7   5       36.00       52.76     10.63 o
  -7   7   5       34.86       39.33      5.97 o
  -6   7   5      461.79      445.12     16.38 o
  -5   7   5      110.79       91.37      8.73 o
  -4   7   5       27.12       39.16      6.18 o
  -3   7   5      179.06      195.03      6.44 o
  -2   7   5     3082.12     3227.61     35.25 o
  -1   7   5     1168.15     1156.57     15.01 o
   0   7   5       13.06       17.98      2.07 o
   1   7   5      410.88      415.36      7.47 o
   2   7   5      868.32      887.36     12.61 o
   3   7   5      149.44      149.10      4.27 o
   4   7   5      208.22      216.25      5.63 o
   5   7   5        2.23       10.59      4.31 o
   6   7   5        1.17        8.73      3.58 o
   7   7   5       65.44       62.16      5.62 o
   8   7   5        0.29       12.94     12.06 o
   9   7   5        5.40        6.34      6.53 o
  -9   8   5       30.62       42.15     11.21 o
  -8   8   5      165.79      174.64     18.50 o
  -7   8   5      162.00      189.11     14.38 o
  -6   8   5      100.12       91.83      6.81 o
  -5   8   5       33.04       25.16      3.64 o
  -4   8   5       37.27       36.61      3.59 o
  -3   8   5      226.31      257.91      7.25 o
  -2   8   5       44.60       32.27      4.17 o
  -1   8   5     1209.18     1173.00     18.10 o
   0   8   5      295.42      268.83      5.95 o
   1   8   5      213.36      224.88      5.43 o
   2   8   5      187.48      208.48      5.72 o
   3   8   5       20.69       20.96      2.42 o
   4   8   5       21.69       20.26      2.61 o
   5   8   5       15.03       12.65      3.07 o
   6   8   5        1.62        3.61      3.23 o
   7   8   5        1.79       -2.12      3.22 o
   8   8   5        0.02        2.08      4.43 o
   9   8   5        3.10       40.38     13.50 o
  -9   9   5       56.58       59.12     10.38 o
  -8   9   5        0.79        0.92      4.69 o
  -7   9   5        0.29       16.66      8.91 o
  -6   9   5       69.10       50.68      7.87 o
  -5   9   5       41.40       33.75      6.09 o
  -4   9   5       16.60       21.40      2.79 o
  -3   9   5       15.31       19.62      2.73 o
  -2   9   5     1359.35     1312.64     16.07 o
  -1   9   5      814.37      950.90     22.62 o
   0   9   5        7.65       19.30      2.66 o
   1   9   5        1.38        4.35      2.20 o
   2   9   5      587.52      580.18     10.56 o
   3   9   5      228.86      203.23      6.82 o
   4   9   5        3.37        2.07      2.02 o
   5   9   5       69.45       94.24      5.68 o
   6   9   5        6.23        3.30      3.24 o
   7   9   5        8.39       12.93      6.69 o
   8   9   5        0.57        0.16      4.18 o
   9   9   5        5.73        7.26      9.89 o
  -9  10   5       24.89       24.97     12.42 o
  -8  10   5       70.79       90.97     11.42 o
  -7  10   5      687.38      721.84     27.88 o
  -6  10   5      309.05      289.74     17.83 o
  -5  10   5       42.29       37.52      6.93 o
  -4  10   5       29.73       20.97      7.07 o
  -3  10   5       15.37       19.71      3.92 o
  -2  10   5       89.02       71.22      2.65 o
  -1  10   5       16.17       48.56      3.89 o
   0  10   5      875.26      918.32     14.12 o
   1  10   5      412.93      493.18      9.77 o
   2  10   5        7.58       14.34      2.52 o
   3  10   5        0.04        5.40      3.82 o
   4  10   5       76.06       62.65      4.39 o
   5  10   5       12.85       13.85      3.02 o
   6  10   5      113.41       98.74      6.84 o
   7  10   5       43.60       43.99      6.11 o
   8  10   5      109.51       95.35     12.23 o
   9  10   5        4.03      -11.45     11.45 o
  -9  11   5       67.55       70.90     13.30 o
  -8  11   5       53.38       71.66     22.22 o
  -7  11   5      174.95      153.50     13.77 o
  -6  11   5      294.08      273.30     17.79 o
  -5  11   5     1146.37     1108.87     32.43 o
  -4  11   5      112.19      104.76      8.95 o
  -3  11   5       90.40       99.10      7.68 o
  -2  11   5      276.18      251.59      6.21 o
  -1  11   5       90.91      105.52      4.03 o
   0  11   5        0.06        0.11      1.58 o
   1  11   5      231.94      227.32      6.33 o
   2  11   5      342.55      377.31      9.17 o
   3  11   5      920.17      900.69     16.53 o
   4  11   5      177.38      174.25      6.69 o
   5  11   5        8.50       11.29      3.55 o
   6  11   5      165.30      157.37      8.24 o
   7  11   5      104.24       96.02      8.64 o
   8  11   5        2.31       -0.85      5.80 o
   9  11   5        1.53       -1.51      7.65 o
  -9  12   5        4.32        3.05      6.23 o
  -8  12   5        3.11        6.38      6.40 o
  -7  12   5      557.73      605.28     25.51 o
  -6  12   5      318.36      295.72     20.91 o
  -5  12   5      167.33      150.17     13.89 o
  -4  12   5      437.03      382.04     16.82 o
  -3  12   5       87.16       73.42      7.55 o
  -2  12   5        2.32        7.20      2.53 o
  -1  12   5        7.08       10.58      2.40 o
   0  12   5      163.33      134.92      5.07 o
   1  12   5      200.10      216.98      7.94 o
   2  12   5      540.71      573.02     12.25 o
   3  12   5        9.81        7.10      2.78 o
   4  12   5       53.18       47.88      5.63 o
   5  12   5        0.06        1.42      2.62 o
   6  12   5        0.31        8.07      5.79 o
   7  12   5        3.38        0.48      4.02 o
   8  12   5        5.39       11.79      7.18 o
  -8  13   5       69.02       49.31     10.02 o
  -7  13   5        3.14       15.03      7.51 o
  -6  13   5     1056.35     1028.76     35.03 o
  -5  13   5      126.59      143.96     12.46 o
  -4  13   5      323.05      345.06     16.81 o
  -3  13   5       23.55       22.20      5.87 o
  -2  13   5       20.79       33.40      3.71 o
  -1  13   5      613.56      609.00     13.49 o
   0  13   5        2.20        7.26      4.30 o
   1  13   5       31.74       47.63      7.37 o
   2  13   5      141.07      147.13      6.37 o
   3  13   5       58.02       65.73      5.02 o
   4  13   5        9.36       12.61      3.77 o
   5  13   5        1.00        0.35      2.30 o
   6  13   5        0.01       -1.31      2.73 o
   7  13   5        1.73       -0.16      3.66 o
   8  13   5        0.43       14.38     15.75 o
  -8  14   5        3.60       15.15      9.12 o
  -7  14   5       11.70       15.76      7.21 o
  -6  14   5        0.05       13.01     16.22 o
  -5  14   5      169.18      186.56     13.48 o
  -4  14   5      305.28      294.33     23.43 o
  -3  14   5       31.29       52.69     11.27 o
  -2  14   5       93.06       95.20      4.96 o
  -1  14   5       30.15       50.93      4.16 o
   0  14   5        0.30       -0.86      1.96 o
   1  14   5        5.19        5.76      2.54 o
   2  14   5       70.60       76.02      9.93 o
   3  14   5       18.91       18.11      4.31 o
   4  14   5        1.04       -0.56      2.33 o
   5  14   5       41.05       42.58      4.52 o
   6  14   5        3.16        5.20      4.92 o
   7  14   5       25.47       31.16      9.85 o
   8  14   5       30.37       45.87     14.61 o
  -8  15   5       16.27       37.23     12.60 o
  -7  15   5        8.96        9.33      6.42 o
  -6  15   5        5.67        8.47      6.10 o
  -5  15   5      102.96      120.41     10.83 o
  -4  15   5      115.61      117.81     10.82 o
  -3  15   5      277.14      253.64     15.14 o
  -2  15   5      175.93      171.99      7.31 o
  -1  15   5       48.00       46.40      4.31 o
   0  15   5      238.02      262.34      7.78 o
   1  15   5       99.51       83.77      5.20 o
   2  15   5      782.90      764.57     16.72 o
   3  15   5      148.89      165.03      6.99 o
   4  15   5       50.54       44.88      4.75 o
   5  15   5       90.24       90.31      7.68 o
   6  15   5       74.66       76.81     17.70 o
   7  15   5        1.64       -0.29      4.61 o
   8  15   5       20.38       20.74     12.34 o
  -8  16   5        1.12        4.95      6.26 o
  -7  16   5       31.27       30.20      8.73 o
  -6  16   5       38.41       65.80      9.25 o
  -5  16   5       19.62        6.50      5.50 o
  -4  16   5      131.94      112.62     10.75 o
  -3  16   5        6.08       18.13      9.04 o
  -2  16   5      357.53      347.50     15.93 o
  -1  16   5       98.62       75.57      5.44 o
   0  16   5       21.56       32.10      5.04 o
   1  16   5      643.71      609.74     14.36 o
   2  16   5       47.20       57.72      5.19 o
   3  16   5      133.66      115.16      8.44 o
   4  16   5        7.32       15.65      6.02 o
   5  16   5       72.31       72.78      7.76 o
   6  16   5      350.89      305.74     18.15 o
   7  16   5       13.96       20.40     12.40 o
   8  16   5       58.93       47.94     21.23 o
  -7  17   5        0.45       -0.70      5.15 o
  -6  17   5       12.35        6.53      5.93 o
  -5  17   5      111.23      125.74     11.68 o
  -4  17   5        1.07        2.21      5.20 o
  -3  17   5       33.24       49.42      7.94 o
  -2  17   5      108.38      113.51      9.75 o
  -1  17   5       33.12       36.67      4.60 o
   0  17   5        1.22        0.10      2.42 o
   1  17   5      102.62       98.91      5.95 o
   2  17   5        0.53        3.27      2.97 o
   3  17   5      351.02      362.59     11.34 o
   4  17   5       20.78       26.98      5.57 o
   5  17   5       15.78       15.50      5.46 o
   6  17   5      135.10      126.32     12.79 o
   7  17   5        3.68       -7.49      7.49 o
  -7  18   5        0.70        0.43      5.11 o
  -6  18   5        2.52       10.10     11.42 o
  -5  18   5       81.83       85.82     11.31 o
  -4  18   5       25.67       44.73      9.89 o
  -3  18   5      164.60      169.25     12.50 o
  -2  18   5      160.27      151.50     11.62 o
  -1  18   5        0.86       15.97      8.16 o
   0  18   5      129.45      129.28      6.61 o
   1  18   5       30.48       37.09      4.47 o
   2  18   5      326.11      291.57     12.33 o
   3  18   5       45.31       77.04     16.03 o
   4  18   5       96.76       90.53      9.57 o
   5  18   5        8.15        9.54      5.04 o
   6  18   5      139.67      131.80     15.00 o
   7  18   5       68.04      100.34     19.26 o
  -7  19   5        0.01        1.76      6.30 o
  -6  19   5        2.19       -1.93      5.87 o
  -5  19   5       14.52       31.58     14.58 o
  -4  19   5        8.86        2.72      5.32 o
  -3  19   5       80.61       74.52     11.13 o
  -2  19   5       24.34       28.03      7.35 o
  -1  19   5       88.00       54.16      5.55 o
   0  19   5      110.37       92.90      7.29 o
   1  19   5        0.00        0.88      3.09 o
   2  19   5       11.76       25.38      4.35 o
   3  19   5        0.78        3.01      4.19 o
   4  19   5       70.77       68.11      7.94 o
   5  19   5       28.54       20.58      7.06 o
   6  19   5      194.61      152.59     18.27 o
   7  19   5       46.50       55.86     16.46 o
  -6  20   5        0.32        4.39      6.58 o
  -5  20   5        2.40        4.05      5.97 o
  -4  20   5        0.30        4.16      5.49 o
  -3  20   5       19.04        6.27      6.03 o
  -2  20   5       60.08       56.42      8.45 o
  -1  20   5       79.39      100.70      8.77 o
   0  20   5       56.84       47.81      6.01 o
   1  20   5       88.31       87.63      6.11 o
   2  20   5       54.99       49.54      5.35 o
   3  20   5        0.33        1.40      3.83 o
   4  20   5        3.10        0.98      3.88 o
   5  20   5       39.49       52.26      8.69 o
   6  20   5       27.23       17.42      9.22 o
  -6  21   5        2.68        4.81      6.93 o
  -5  21   5        0.50        2.68      6.02 o
  -4  21   5       48.88       45.35      9.14 o
  -3  21   5        2.48       -1.66      4.92 o
  -2  21   5        5.41       36.32     14.48 o
  -1  21   5        2.84        7.55      4.02 o
   0  21   5      178.42      194.45      9.99 o
   1  21   5       21.98       18.74      4.69 o
   2  21   5       24.17       34.49      5.78 o
   3  21   5       69.95       75.67      8.04 o
   4  21   5        0.04       -0.78      3.85 o
   5  21   5        4.53        7.83      6.04 o
   6  21   5        1.88        7.51      8.09 o
  -5  22   5       14.41       21.42      8.64 o
  -4  22   5        0.34       -6.59      6.59 o
  -3  22   5       40.26       59.70      9.66 o
  -2  22   5        2.88        0.06      4.24 o
  -1  22   5        0.00       -2.34      4.29 o
   0  22   5        0.01        1.36      3.32 o
   1  22   5        0.02       -2.81      4.75 o
   2  22   5       10.14        3.83      4.27 o
   3  22   5        4.84       14.30      6.62 o
   4  22   5       32.88       37.06      7.87 o
   5  22   5        2.53       -4.97      7.51 o
  -5  23   5       19.06       20.61      8.78 o
  -4  23   5        8.16       15.84      7.84 o
  -3  23   5        0.23        0.17      4.92 o
  -2  23   5        3.50        2.57      5.33 o
  -1  23   5        0.32        5.03      5.93 o
   0  23   5        0.19       -1.32      3.71 o
   1  23   5        1.01        6.53      5.29 o
   2  23   5       13.88       10.03      6.01 o
   3  23   5        0.02       -0.47      3.84 o
   4  23   5        0.02       -5.36      5.60 o
   5  23   5        0.15        2.58      6.76 o
  -4  24   5       18.26       37.39     14.12 o
  -3  24   5       42.22       65.02     10.89 o
  -2  24   5        3.52        5.08      5.89 o
  -1  24   5       62.54       56.77      8.61 o
   0  24   5        0.25        2.43      6.55 o
   1  24   5        2.54        2.64      4.70 o
   2  24   5      100.19      112.87     11.98 o
   3  24   5        7.72        7.22      6.29 o
   4  24   5        6.06       13.03     10.65 o
  -3  25   5        0.74       -0.14      5.42 o
  -2  25   5       55.45       71.49     11.04 o
  -1  25   5        7.21        8.55      7.88 o
   0  25   5        0.55       -3.79      7.08 o
   1  25   5        1.33       -5.18      5.44 o
   2  25   5        6.37        0.78      5.14 o
   3  25   5        2.57        4.90      6.16 o
  -2  26   5       33.30       29.23     11.39 o
  -1  26   5        0.39       -0.17      6.06 o
   0  26   5        0.40        7.41      8.22 o
   1  26   5        0.04        3.17      7.12 o
   2  26   5        2.18        3.33      5.49 o
   0  27   5       42.70       80.56     14.53 o
  -9   0   6       94.66       70.20     18.84 o
  -8   0   6        0.75       11.64     10.96 o
  -7   0   6      163.44      142.83     14.31 o
  -6   0   6       83.86       83.91      6.56 o
  -5   0   6      188.06      198.99     10.65 o
  -4   0   6      338.98      349.91     10.55 o
  -3   0   6      267.42      301.99     11.45 o
  -2   0   6     1252.65     1467.79     27.61 o
  -1   0   6    12098.77    12528.91    170.97 o
   0   0   6       24.53       24.38      4.21 o
   1   0   6        8.54       12.48      2.78 o
   2   0   6      262.24      247.86     12.53 o
   3   0   6      237.31      256.66     13.67 o
   4   0   6     1583.50     1581.73    103.25 o
   5   0   6      597.93      533.88     24.85 o
   6   0   6      947.90      987.72     42.84 o
   7   0   6      513.65      465.53     28.45 o
   8   0   6      282.37      314.05     25.79 o
   9   0   6        0.25       -4.06      8.33 o
  -9   1   6       81.02       96.39     11.56 o
  -8   1   6       15.86       13.03     23.63 o
  -7   1   6      133.36      129.92     10.14 o
  -6   1   6       65.67       77.25      4.90 o
  -5   1   6      245.19      271.71      9.53 o
  -4   1   6       67.62       80.15      4.80 o
  -3   1   6     2421.21     2701.10     32.49 o
  -2   1   6       27.17       16.11      2.65 o
  -1   1   6      800.22      860.25     11.97 o
   0   1   6     1767.13     1632.32     17.93 o
   1   1   6      530.81      606.78      9.48 o
   2   1   6      462.46      465.90     12.70 o
   3   1   6      144.34      229.68      8.77 o
   4   1   6      402.28      438.40     16.25 o
   5   1   6      130.35      144.40      9.76 o
   6   1   6      566.03      584.74     22.09 o
   7   1   6        7.82        6.07      5.44 o
   8   1   6       79.37       80.13     13.05 o
   9   1   6      126.24       81.48     11.18 o
  -9   2   6        5.25       31.52     18.49 o
  -8   2   6       93.87      116.90     13.08 o
  -7   2   6       53.29       54.20      6.70 o
  -6   2   6      170.69      168.02      7.72 o
  -5   2   6       34.24       31.67      2.80 o
  -4   2   6       15.17       21.16      2.38 o
  -3   2   6       27.23       22.26      2.65 o
  -2   2   6      632.90      633.42      9.67 o
  -1   2   6      343.42      423.00      7.20 o
   0   2   6       64.85       82.42      3.84 o
   1   2   6       37.26       34.26      3.06 o
   2   2   6      304.55      350.11     10.18 o
   3   2   6       13.24       29.87      4.58 o
   4   2   6      285.79      311.11      7.01 o
   5   2   6       66.07       82.46      7.59 o
   6   2   6       60.98       77.08      9.10 o
   7   2   6       84.51      104.40     10.20 o
   8   2   6       73.78       65.09      9.71 o
   9   2   6       44.99       54.43      9.90 o
  -9   3   6        6.65        0.68      9.25 o
  -8   3   6       89.91       84.22      9.83 o
  -7   3   6        0.13        0.00      3.28 o
  -6   3   6        4.31        7.33      3.13 o
  -5   3   6       34.66       51.10      4.49 o
  -4   3   6      402.53      346.43     12.14 o
  -3   3   6      253.16      278.10      5.67 o
  -2   3   6      282.82      313.83      6.10 o
  -1   3   6      417.37      390.66      6.64 o
   0   3   6     1822.73     1945.80     21.97 o
   1   3   6      728.28      766.69      9.76 o
   2   3   6      544.40      636.13     10.67 o
   3   3   6       33.05       45.44      2.62 o
   4   3   6       29.19       26.12      2.37 o
   5   3   6        0.82        2.24      2.34 o
   6   3   6        0.04        5.38      4.77 o
   7   3   6        7.19        7.79      5.41 o
   8   3   6      243.48      199.39     14.56 o
   9   3   6        7.88        2.91      5.51 o
  -9   4   6        0.94       -6.51     12.33 o
  -8   4   6       32.26       39.14      6.22 o
  -7   4   6      191.45      224.15     10.74 o
  -6   4   6       23.98       35.78      4.76 o
  -5   4   6        1.19        7.23      3.30 o
  -4   4   6      273.76      235.95      8.24 o
  -3   4   6     1057.40      970.62     12.86 o
  -2   4   6      160.34      181.30      4.43 o
  -1   4   6      248.11      255.55      5.42 o
   0   4   6        0.33        8.26      1.55 o
   1   4   6      147.16      133.62      3.21 o
   2   4   6      317.55      219.29      9.58 o
   3   4   6        0.49        6.63      4.10 o
   4   4   6        0.74       -0.45      1.83 o
   5   4   6        1.29        6.66      4.50 o
   6   4   6       31.42       34.47      6.24 o
   7   4   6       13.92       23.78      6.62 o
   8   4   6        7.66        0.88      5.83 o
   9   4   6        4.02       11.56      6.55 o
  -9   5   6        0.66      -11.64     13.36 o
  -8   5   6        8.79        4.81      6.21 o
  -7   5   6       28.75       32.90      5.49 o
  -6   5   6       12.41       10.61      3.61 o
  -5   5   6       11.60       10.40      3.35 o
  -4   5   6      728.48      856.97     17.97 o
  -3   5   6      185.91      171.43      3.67 o
  -2   5   6      239.32      233.45      6.38 o
  -1   5   6      175.70      156.90      4.12 o
   0   5   6      483.89      420.78      7.09 o
   1   5   6       30.32       22.05      1.76 o
   2   5   6       65.26       59.40      3.89 o
   3   5   6      336.49      309.77     10.98 o
   4   5   6      289.77      329.35      8.39 o
   5   5   6      188.71      198.00      7.13 o
   6   5   6        0.32       -3.77      4.74 o
   7   5   6       11.92        6.58      4.93 o
   8   5   6       35.87       32.90      7.19 o
   9   5   6       12.51       28.89     12.79 o
  -9   6   6       28.73       56.16     17.81 o
  -8   6   6      167.42      183.28     17.26 o
  -7   6   6       47.04       60.32      6.90 o
  -6   6   6       49.90       44.94      4.72 o
  -5   6   6       20.87       21.51      4.36 o
  -4   6   6      978.62     1004.46     23.63 o
  -3   6   6      282.68      289.23      8.22 o
  -2   6   6      920.39      947.31     12.88 o
  -1   6   6      232.91      239.01      5.22 o
   0   6   6       88.60       90.55      3.43 o
   1   6   6      303.38      341.34      6.40 o
   2   6   6      357.16      267.07      5.67 o
   3   6   6       96.00      123.97      5.31 o
   4   6   6       13.64       13.07      3.50 o
   5   6   6       87.11       75.94      5.43 o
   6   6   6       18.37       21.46      3.95 o
   7   6   6        0.49       -6.09      6.09 o
   8   6   6        4.64        0.51      4.07 o
   9   6   6        0.01        3.16      6.08 o
  -9   7   6        3.54       12.67     15.07 o
  -8   7   6        0.37       -0.49      5.75 o
  -7   7   6      316.50      345.61     18.37 o
  -6   7   6        0.02       -0.90      3.37 o
  -5   7   6      216.24      201.97      8.31 o
  -4   7   6       31.78       23.81      3.64 o
  -3   7   6      720.70      718.15     22.60 o
  -2   7   6        0.12        7.93      1.42 o
  -1   7   6      539.80      569.04      9.67 o
   0   7   6      715.30      757.47     11.88 o
   1   7   6      199.10      241.31      5.63 o
   2   7   6      169.39      164.77      4.31 o
   3   7   6       44.50       37.70      2.91 o
   4   7   6        1.23        4.78      2.57 o
   5   7   6      141.89      144.42      7.94 o
   6   7   6        0.87        1.19      3.90 o
   7   7   6        5.27       20.44      7.58 o
   8   7   6        9.18        8.52      5.12 o
   9   7   6        1.95        3.35      6.64 o
  -9   8   6        0.78       25.00     15.07 o
  -8   8   6       18.01       17.11      9.21 o
  -7   8   6       42.81       49.52     11.19 o
  -6   8   6      609.52      627.94     23.43 o
  -5   8   6     1333.05     1396.62     35.32 o
  -4   8   6       65.83       73.19      5.05 o
  -3   8   6      148.87      158.03      6.78 o
  -2   8   6      261.10      288.39      6.73 o
  -1   8   6       26.74       43.76      3.07 o
   0   8   6      609.26      690.51     11.82 o
   1   8   6      467.81      457.14      8.67 o
   2   8   6      493.53      587.56     10.19 o
   3   8   6      326.92      350.60      7.29 o
   4   8   6      270.95      268.07      9.18 o
   5   8   6       40.18       35.27      4.35 o
   6   8   6       31.86       39.21      4.58 o
   7   8   6        8.29       12.17      5.49 o
   8   8   6        0.02       -0.69      4.11 o
   9   8   6        9.34       10.00      7.18 o
  -9   9   6       15.77       14.04     11.14 o
  -8   9   6      120.63       82.62     12.19 o
  -7   9   6      434.81      417.53     26.94 o
  -6   9   6        1.10        3.52      9.14 o
  -5   9   6      379.42      349.31     14.83 o
  -4   9   6     1647.63     1589.87     29.88 o
  -3   9   6      261.43      244.56      8.26 o
  -2   9   6      214.23      195.59      7.12 o
  -1   9   6       99.34      121.47      4.06 o
   0   9   6      837.52      904.36     14.51 o
   1   9   6      238.16      287.17      7.03 o
   2   9   6       24.84       22.15      2.71 o
   3   9   6       12.40       12.34      2.66 o
   4   9   6      635.20      623.06     12.36 o
   5   9   6      302.51      256.58      9.83 o
   6   9   6       34.97       52.21      6.59 o
   7   9   6       13.08        2.42      4.17 o
   8   9   6        1.22        5.75      5.40 o
   9   9   6        7.64        7.14     10.96 o
  -9  10   6       10.69        7.02     10.41 o
  -8  10   6        0.86       15.73     11.91 o
  -7  10   6       11.78       20.29     14.29 o
  -6  10   6       34.78       39.02     10.52 o
  -5  10   6     1045.29     1014.60     31.44 o
  -4  10   6       85.83      102.68     11.50 o
  -3  10   6      284.86      271.02      8.83 o
  -2  10   6      476.51      431.30     13.10 o
  -1  10   6        0.46       -1.31      1.76 o
   0  10   6       78.30       80.18      4.64 o
   1  10   6      221.37      242.07      6.91 o
   2  10   6      728.77      677.85     12.82 o
   3  10   6     1318.81     1314.35     21.86 o
   4  10   6      853.16      815.34     16.16 o
   5  10   6      458.26      427.98     13.38 o
   6  10   6        5.70       11.94      4.76 o
   7  10   6       22.92       27.00      7.10 o
   8  10   6        3.44        4.90      6.84 o
  -9  11   6        3.69       18.84     10.33 o
  -8  11   6        0.01        1.31      5.77 o
  -7  11   6        7.62       15.10      6.94 o
  -6  11   6       42.67       44.58      7.86 o
  -5  11   6        1.68       -0.91      4.99 o
  -4  11   6     1758.96     1822.46     45.64 o
  -3  11   6      187.19      194.63      7.46 o
  -2  11   6      236.00      192.87      5.15 o
  -1  11   6      488.62      420.65      8.83 o
   0  11   6        3.86        4.76      2.09 o
   1  11   6      753.74      739.67     14.03 o
   2  11   6      840.37      805.40     15.50 o
   3  11   6        0.06       -0.68      2.98 o
   4  11   6      679.37      628.08     13.90 o
   5  11   6        0.31        2.74      3.09 o
   6  11   6       39.13       36.59      4.94 o
   7  11   6        0.22        3.53      4.17 o
   8  11   6        3.63        6.50      7.04 o
  -8  12   6        3.84        4.06      7.19 o
  -7  12   6      130.25      129.17     11.71 o
  -6  12   6       82.31       84.81     10.10 o
  -5  12   6       47.15       73.33      9.10 o
  -4  12   6      145.03      129.69     11.00 o
  -3  12   6      205.02      222.47     12.57 o
  -2  12   6       57.28       43.51      2.83 o
  -1  12   6       56.69       74.74      4.73 o
   0  12   6       58.75       55.05      3.83 o
   1  12   6      215.48      235.15      7.39 o
   2  12   6      314.52      352.51      9.93 o
   3  12   6        0.28       15.12      4.59 o
   4  12   6      112.07      105.78      5.67 o
   5  12   6        3.78        5.19      3.22 o
   6  12   6       40.34       24.12      6.82 o
   7  12   6        5.36        0.68      5.58 o
   8  12   6       15.63       13.86     11.83 o
  -8  13   6       18.95       11.66      7.54 o
  -7  13   6       22.36       22.20     10.83 o
  -6  13   6      119.05      142.60     12.26 o
  -5  13   6      119.47      118.45     10.98 o
  -4  13   6        0.34       -2.03      4.58 o
  -3  13   6      425.40      429.09     19.52 o
  -2  13   6      115.79      141.51      6.85 o
  -1  13   6      129.71      137.87      6.33 o
   0  13   6       67.44       54.29      5.36 o
   1  13   6       38.00       40.76      4.67 o
   2  13   6       21.44       16.07      3.09 o
   3  13   6        2.82        4.03      3.56 o
   4  13   6       15.05       28.51      4.14 o
   5  13   6      116.53      105.50      7.42 o
   6  13   6        0.52       11.84      5.57 o
   7  13   6        3.47       20.73     18.61 o
   8  13   6        6.79       19.13     23.63 o
  -8  14   6       31.13       31.94     10.18 o
  -7  14   6       27.61       27.52      9.94 o
  -6  14   6       31.21       18.03      7.11 o
  -5  14   6      100.91       95.49     10.22 o
  -4  14   6       32.71       33.53      7.40 o
  -3  14   6        0.07        6.16      4.87 o
  -2  14   6      453.42      416.76     17.30 o
  -1  14   6      237.78      221.34      7.95 o
   0  14   6        6.97        8.12      2.84 o
   1  14   6      321.48      281.05      9.76 o
   2  14   6       52.72       51.09      4.57 o
   3  14   6      313.53      308.03      9.60 o
   4  14   6       28.81       24.38      5.31 o
   5  14   6       21.22       36.81      5.91 o
   6  14   6        0.08       10.38      9.47 o
   7  14   6        0.65       -6.44      6.44 o
   8  14   6        6.00       12.33     16.78 o
  -8  15   6       22.35       23.70      9.54 o
  -7  15   6       12.33       10.82      6.92 o
  -6  15   6        6.17        7.22      6.14 o
  -5  15   6       65.33       64.35      9.19 o
  -4  15   6       99.64      114.29     10.60 o
  -3  15   6        8.66        0.96      4.27 o
  -2  15   6      105.93       95.67     12.06 o
  -1  15   6        0.06        1.09      2.25 o
   0  15   6      449.78      391.70     10.34 o
   1  15   6      104.34      109.32      6.92 o
   2  15   6      375.02      372.16     11.93 o
   3  15   6       49.08       44.41      4.42 o
   4  15   6      416.95      402.68     11.93 o
   5  15   6      113.13       97.12      7.51 o
   6  15   6       10.19       19.54     12.86 o
   7  15   6        7.99        4.81      7.21 o
  -7  16   6       10.94        9.35      6.98 o
  -6  16   6        2.94        0.01      4.78 o
  -5  16   6        1.64        2.24      5.04 o
  -4  16   6       14.01       16.98      7.22 o
  -3  16   6        4.05       18.52      6.46 o
  -2  16   6       18.57       15.58     10.43 o
  -1  16   6       90.19       77.40      4.39 o
   0  16   6       29.07       15.41      4.11 o
   1  16   6        7.57       16.61      4.98 o
   2  16   6       99.82      105.64     14.14 o
   3  16   6       20.61       25.61      4.13 o
   4  16   6      384.18      376.90     12.53 o
   5  16   6        0.10       10.86     12.89 o
   6  16   6       12.60       14.77      7.82 o
   7  16   6       17.22       21.81      8.46 o
  -7  17   6       35.54       25.37      8.70 o
  -6  17   6        4.43        4.00      6.96 o
  -5  17   6       17.38       23.00      7.80 o
  -4  17   6        8.05       11.14      6.26 o
  -3  17   6      249.79      179.25     12.92 o
  -2  17   6       21.86       22.07      6.61 o
  -1  17   6       47.36       45.47      5.38 o
   0  17   6      326.51      269.69      9.34 o
   1  17   6      161.24      129.65      6.93 o
   2  17   6       15.39       24.43      5.22 o
   3  17   6      428.60      392.16     12.11 o
   4  17   6      192.67      193.80     28.52 o
   5  17   6      421.62      403.54     19.32 o
   6  17   6       74.18       54.94      8.68 o
   7  17   6       47.69       44.41     16.44 o
  -7  18   6        4.67       17.79     11.36 o
  -6  18   6       51.16       48.43      9.99 o
  -5  18   6        3.50        1.90      5.54 o
  -4  18   6       91.32      101.90     10.99 o
  -3  18   6       86.89       69.26      9.71 o
  -2  18   6      607.34      576.43     22.89 o
  -1  18   6      533.94      430.09     14.59 o
   0  18   6       45.00       40.98      4.68 o
   1  18   6      163.59      149.98      7.70 o
   2  18   6      170.00      169.41      8.16 o
   3  18   6       40.74       47.05      5.70 o
   4  18   6        9.83       21.63     10.28 o
   5  18   6       80.89       72.14      9.73 o
   6  18   6      131.42      125.07     12.53 o
   7  18   6      133.61      137.01     22.24 o
  -6  19   6        8.37       15.43      8.06 o
  -5  19   6        7.46        9.22     10.97 o
  -4  19   6        0.36        7.97      5.97 o
  -3  19   6       14.32       18.34      6.74 o
  -2  19   6      136.44      158.86     12.59 o
  -1  19   6       36.84       38.31      4.98 o
   0  19   6       58.18       41.68      5.44 o
   1  19   6      134.91      123.94      7.21 o
   2  19   6       60.54       61.14      5.57 o
   3  19   6      108.95      114.49      9.18 o
   4  19   6       97.55       98.13      8.45 o
   5  19   6       42.61       44.24      8.82 o
   6  19   6       31.47       21.32      7.85 o
  -6  20   6        1.04        7.11      6.67 o
  -5  20   6        1.27       16.64     11.23 o
  -4  20   6        4.81       -2.19      5.34 o
  -3  20   6        2.56        3.77      5.52 o
  -2  20   6        1.34        3.21      5.08 o
  -1  20   6       75.16       85.71      9.71 o
   0  20   6        1.67       -3.67      3.67 o
   1  20   6        0.06       -1.00      3.08 o
   2  20   6       84.43       80.85      6.25 o
   3  20   6       16.07       18.65      5.60 o
   4  20   6       23.40       22.68      8.90 o
   5  20   6        1.60        9.75      8.25 o
   6  20   6       25.19       23.52      9.76 o
  -6  21   6        1.01        4.30      6.94 o
  -5  21   6        5.53        2.48      6.18 o
  -4  21   6       28.96       20.50      7.84 o
  -3  21   6      101.62      119.34     12.13 o
  -2  21   6        7.85        9.84      6.20 o
  -1  21   6       23.53       38.84      7.78 o
   0  21   6       15.00       17.32      8.76 o
   1  21   6        0.16        4.53      3.81 o
   2  21   6       14.54       17.25      4.77 o
   3  21   6        1.18        7.95      5.71 o
   4  21   6       13.43       19.90      7.19 o
   5  21   6        0.66       -0.30      4.92 o
  -5  22   6       17.02       36.35     13.69 o
  -4  22   6       88.57       84.03     12.07 o
  -3  22   6       99.73      114.35     12.36 o
  -2  22   6        1.30        2.28      5.04 o
  -1  22   6       10.80       15.85      6.15 o
   0  22   6        8.23        8.18      4.38 o
   1  22   6       16.19       24.52      6.99 o
   2  22   6       85.61       93.24     10.06 o
   3  22   6        0.09        6.82      4.98 o
   4  22   6       10.91       16.66      8.07 o
   5  22   6        7.29        1.66      6.28 o
  -4  23   6       20.51       29.44      9.36 o
  -3  23   6       11.84       23.76      8.69 o
  -2  23   6        0.46        0.62      5.16 o
  -1  23   6        8.31        6.34      5.69 o
   0  23   6       66.99       79.34      9.35 o
   1  23   6       11.06        9.99      5.59 o
   2  23   6        0.32        2.65      4.97 o
   3  23   6        5.21        3.40      5.25 o
   4  23   6        0.27       -0.03      4.48 o
  -4  24   6        3.65        0.02      7.27 o
  -3  24   6       25.64       21.46      8.48 o
  -2  24   6       11.77       14.54      7.26 o
  -1  24   6        2.77        1.72      6.62 o
   0  24   6       45.14       43.86     11.07 o
   1  24   6        1.01       -0.05      4.84 o
   2  24   6        3.36        3.93      5.59 o
   3  24   6        1.46       19.94     11.24 o
   4  24   6       11.80        6.26     10.05 o
  -3  25   6        0.14        5.81      6.84 o
  -2  25   6       28.56       35.72     11.46 o
  -1  25   6        0.57       18.20     16.40 o
   0  25   6       34.49       59.39     12.31 o
   1  25   6       13.11       18.95      8.38 o
   2  25   6        1.14       10.56      6.75 o
   3  25   6        3.27       -1.16      6.47 o
  -1  26   6        0.41       -3.84      7.89 o
   0  26   6       16.07       16.66      9.80 o
   1  26   6        0.00        2.61      7.04 o
  -9   1   7        1.62       13.53     24.66 o
  -8   1   7       10.66       21.66      7.70 o
  -7   1   7       37.27       51.45      8.57 o
  -6   1   7       34.02       38.12      4.44 o
  -5   1   7      103.07       94.61      4.62 o
  -4   1   7       19.38       22.63      3.19 o
  -3   1   7      639.50      652.49     11.23 o
  -2   1   7      197.55      181.60      5.33 o
  -1   1   7     1043.95     1229.15     19.26 o
   0   1   7      213.19      230.91      5.18 o
   1   1   7      124.38      131.21      4.11 o
   2   1   7     1133.15     1156.38     24.49 o
   3   1   7      127.10      145.33      8.42 o
   4   1   7      213.01      235.68     14.78 o
   5   1   7        5.65        6.67      5.78 o
   6   1   7       30.30       40.86      7.49 o
   7   1   7      146.27      174.03     12.98 o
   8   1   7      111.24      104.30     15.72 o
   9   1   7       14.10       10.09     10.43 o
  -9   2   7       93.32       96.57     20.89 o
  -8   2   7       18.95       42.00     14.66 o
  -7   2   7       19.16       17.07      5.24 o
  -6   2   7        5.07       17.23      3.84 o
  -5   2   7      222.30      191.65      6.16 o
  -4   2   7       62.96       65.55      3.54 o
  -3   2   7       49.09       82.29      3.61 o
  -2   2   7      101.90       79.67      4.66 o
  -1   2   7     1846.12     2106.39     26.20 o
   0   2   7       15.37       33.50      3.33 o
   1   2   7       27.29       24.27      2.00 o
   2   2   7       80.06       75.77      6.17 o
   3   2   7       63.00       80.58      6.19 o
   4   2   7        1.68        9.81      4.35 o
   5   2   7      114.92      119.59      9.31 o
   6   2   7      148.08      105.43      9.91 o
   7   2   7       55.70       77.68      9.56 o
   8   2   7       67.43       88.26     14.01 o
   9   2   7       22.79       25.21      9.19 o
  -9   3   7       26.31       41.10     17.12 o
  -8   3   7       25.85       26.27     13.87 o
  -7   3   7      329.54      310.13     12.46 o
  -6   3   7      512.98      517.25     16.92 o
  -5   3   7      487.51      470.24     13.54 o
  -4   3   7      164.64      168.99      8.37 o
  -3   3   7        1.23        7.28      2.90 o
  -2   3   7        0.02        3.88      2.51 o
  -1   3   7        4.95       18.46      2.66 o
   0   3   7        2.20        5.21      2.04 o
   1   3   7      178.82      173.95      5.41 o
   2   3   7       90.71       93.56      3.99 o
   3   3   7       45.01       48.45      4.34 o
   4   3   7       18.01       19.54      5.15 o
   5   3   7        5.23       13.93      5.17 o
   6   3   7        0.97        0.89      3.88 o
   7   3   7        6.39       -5.30      5.30 o
   8   3   7      155.20      150.46     14.02 o
   9   3   7       12.59       26.07      8.39 o
  -9   4   7       25.21       41.78     18.84 o
  -8   4   7       11.44       28.30      8.23 o
  -7   4   7       93.77       91.64      8.82 o
  -6   4   7      922.55      843.19     49.12 o
  -5   4   7       34.86       34.25      4.99 o
  -4   4   7     1162.84     1182.94     23.73 o
  -3   4   7        4.83        4.20      1.64 o
  -2   4   7      162.05      133.46      4.33 o
  -1   4   7     1486.00     1417.97     39.64 o
   0   4   7      297.58      340.05      6.72 o
   1   4   7        7.32        6.37      2.86 o
   2   4   7      424.19      424.86      9.47 o
   3   4   7        9.64       12.46      5.25 o
   4   4   7       35.59       46.63      6.18 o
   5   4   7       18.23       29.60      6.07 o
   6   4   7       13.36       22.07      5.91 o
   7   4   7        1.02        2.19      4.78 o
   8   4   7       54.06       51.34      9.10 o
   9   4   7        0.01        2.88      5.85 o
  -9   5   7        2.09        8.22     13.36 o
  -8   5   7        9.63       21.92     14.73 o
  -7   5   7      278.01      247.66     12.96 o
  -6   5   7       84.23       84.13      7.46 o
  -5   5   7      173.92      160.05      7.95 o
  -4   5   7      152.07      137.61      7.30 o
  -3   5   7        6.37        6.90      2.21 o
  -2   5   7      945.45      986.84     15.09 o
  -1   5   7      525.84      477.07      8.93 o
   0   5   7      796.12      816.66     12.52 o
   1   5   7       36.18       15.52      2.30 o
   2   5   7      577.08      647.12     13.22 o
   3   5   7       71.23       54.56      3.71 o
   4   5   7       33.59       28.32      3.09 o
   5   5   7        0.53        3.25      4.07 o
   6   5   7        7.50       40.04      7.28 o
   7   5   7        2.84       -1.92      4.63 o
   8   5   7        5.85        2.25      5.05 o
   9   5   7        0.12       -3.21      6.50 o
  -9   6   7        7.30        6.16     13.70 o
  -8   6   7        0.11       -2.25      4.98 o
  -7   6   7        0.33        9.62      7.66 o
  -6   6   7       48.63       40.68      5.44 o
  -5   6   7      824.86      752.99     18.78 o
  -4   6   7       44.65       35.09      4.71 o
  -3   6   7        0.57       -0.84      2.11 o
  -2   6   7       29.93       25.39      2.47 o
  -1   6   7      532.59      496.67     10.57 o
   0   6   7        4.22       17.30      2.63 o
   1   6   7      162.25      132.67      6.28 o
   2   6   7       56.39       45.98      2.18 o
   3   6   7      263.95      251.22      7.93 o
   4   6   7      120.58      140.59      6.31 o
   5   6   7        0.40        4.86      4.39 o
   6   6   7      230.93      226.42     12.77 o
   7   6   7       23.30       17.88      8.35 o
   8   6   7        7.44        7.53      5.63 o
   9   6   7        0.78        2.25      6.38 o
  -9   7   7       15.91       42.81     20.21 o
  -8   7   7        0.01        3.28      6.65 o
  -7   7   7        0.35       11.24     11.77 o
  -6   7   7       91.80       70.13     10.26 o
  -5   7   7      287.78      249.70     11.21 o
  -4   7   7      400.15      392.21     13.17 o
  -3   7   7      782.36      761.18     16.75 o
  -2   7   7      395.88      413.62      8.10 o
  -1   7   7       80.83       84.50      3.55 o
   0   7   7      562.74      509.14      9.58 o
   1   7   7      131.34      126.25      5.12 o
   2   7   7       82.77       89.18      3.89 o
   3   7   7       58.70       69.58      4.96 o
   4   7   7       29.87       39.04      3.98 o
   5   7   7       11.53       18.61      4.20 o
   6   7   7      336.75      367.03     16.37 o
   7   7   7       58.17       55.36      8.12 o
   8   7   7       10.17        6.67      5.72 o
   9   7   7        1.36        4.72      7.10 o
  -9   8   7        2.04       21.92     17.81 o
  -8   8   7        0.45       23.84     19.35 o
  -7   8   7       57.89       54.12      8.59 o
  -6   8   7      641.26      643.82     22.24 o
  -5   8   7      200.39      216.81     10.21 o
  -4   8   7        0.36        0.04      2.65 o
  -3   8   7        1.99        0.67      2.47 o
  -2   8   7      107.91      129.13     10.04 o
  -1   8   7        0.18       -1.13      1.60 o
   0   8   7        1.63        1.25      2.37 o
   1   8   7        4.83        9.23      2.21 o
   2   8   7      219.43      199.59      6.80 o
   3   8   7       18.55       28.49      3.75 o
   4   8   7       33.70       22.86      4.46 o
   5   8   7       23.40       26.82      4.26 o
   6   8   7        3.91        8.59      5.93 o
   7   8   7        1.53       -3.15      4.78 o
   8   8   7        0.10       -0.77      4.25 o
  -9   9   7        2.58       -4.91      9.81 o
  -8   9   7        0.70        1.85     12.84 o
  -7   9   7       10.39        4.99      6.52 o
  -6   9   7       13.69       27.95      7.77 o
  -5   9   7       35.54       50.07      7.64 o
  -4   9   7       11.44       20.06      4.54 o
  -3   9   7       32.41       38.13      4.71 o
  -2   9   7        9.26       14.98      3.66 o
  -1   9   7      234.99      208.19      5.97 o
   0   9   7      253.42      241.36      6.39 o
   1   9   7       16.31       17.77      2.57 o
   2   9   7       59.18       63.72      3.62 o
   3   9   7      215.57      220.00      8.82 o
   4   9   7       23.12       26.02      5.24 o
   5   9   7        8.95        7.34      5.46 o
   6   9   7       65.84       54.57      7.90 o
   7   9   7       15.73       12.19      5.56 o
   8   9   7        2.17        0.82      4.41 o
  -8  10   7        6.45        8.30      5.99 o
  -7  10   7       27.32       23.20      6.68 o
  -6  10   7      112.18       95.30     12.53 o
  -5  10   7     1615.89     1588.10     42.91 o
  -4  10   7      629.60      613.34     16.13 o
  -3  10   7       20.85       28.65      5.40 o
  -2  10   7      468.57      456.45     11.83 o
  -1  10   7       12.55       22.59      3.85 o
   0  10   7       56.36       73.74      4.16 o
   1  10   7      221.98      240.11      6.78 o
   2  10   7      219.22      275.30      7.62 o
   3  10   7      690.19      715.47     13.92 o
   4  10   7       90.87      111.48      6.66 o
   5  10   7        6.54       -2.73      2.98 o
   6  10   7       39.20       54.01      8.06 o
   7  10   7        0.01       -0.55      3.95 o
   8  10   7        1.63       -0.79      5.71 o
  -8  11   7        5.04       16.93      7.42 o
  -7  11   7      106.93      108.81     10.62 o
  -6  11   7       16.37       21.39      7.87 o
  -5  11   7        6.86       25.47     10.38 o
  -4  11   7       89.20       90.23      9.49 o
  -3  11   7     1195.78     1186.44     25.42 o
  -2  11   7        9.89       16.72      7.82 o
  -1  11   7        0.36        5.75      3.83 o
   0  11   7       76.36       68.04      5.73 o
   1  11   7      310.03      333.74      8.73 o
   2  11   7      395.52      390.81     17.12 o
   3  11   7      203.83      195.50      7.41 o
   4  11   7        1.00       -2.55      3.16 o
   5  11   7       23.80       25.78      4.61 o
   6  11   7       22.25       31.56      7.74 o
   7  11   7        4.56        0.55      4.42 o
   8  11   7       19.67       19.87     11.80 o
  -8  12   7        3.16       14.81      7.52 o
  -7  12   7       33.70       25.25      8.08 o
  -6  12   7       93.26       93.39     10.44 o
  -5  12   7      599.52      645.80     24.76 o
  -4  12   7       20.25       35.22      7.29 o
  -3  12   7        6.47       33.24     18.89 o
  -2  12   7      190.84      165.67      8.16 o
  -1  12   7       52.44       53.17      3.73 o
   0  12   7       54.53       79.12      5.49 o
   1  12   7       67.72       55.67      4.54 o
   2  12   7      382.21      361.19     10.02 o
   3  12   7       69.05       72.02      6.61 o
   4  12   7       36.54       40.60      5.14 o
   5  12   7       17.78       20.91      4.31 o
   6  12   7        7.55       10.35      6.30 o
   7  12   7       30.84       34.57      9.06 o
   8  12   7        9.73        8.89      7.51 o
  -8  13   7        0.28       -0.14      5.41 o
  -7  13   7       25.83       19.63      8.35 o
  -6  13   7        4.87       -2.03      4.37 o
  -5  13   7       47.41       51.48      8.25 o
  -4  13   7      283.29      289.39     16.36 o
  -3  13   7      296.60      245.31     14.08 o
  -2  13   7       89.18       78.85      9.65 o
  -1  13   7      492.77      458.70     10.69 o
   0  13   7       63.91       50.02      4.09 o
   1  13   7       47.46       49.11      4.27 o
   2  13   7      494.80      503.79     12.62 o
   3  13   7        7.95       18.21      8.59 o
   4  13   7       95.72      108.23      7.73 o
   5  13   7       86.63       83.91      7.15 o
   6  13   7       29.94       26.87      6.58 o
   7  13   7       19.94       14.10      8.87 o
   8  13   7       12.48       16.99     12.32 o
  -8  14   7        4.37       18.73     11.22 o
  -7  14   7        9.77        6.71      6.39 o
  -6  14   7        0.84        2.55      4.94 o
  -5  14   7       15.77       -2.14      5.00 o
  -4  14   7        3.15        5.30      5.28 o
  -3  14   7      570.41      563.32     21.93 o
  -2  14   7      137.12      107.22      9.44 o
  -1  14   7       64.84       65.45      5.36 o
   0  14   7       35.17       28.32      4.22 o
   1  14   7       29.17       31.64      4.01 o
   2  14   7       13.91       21.87      3.61 o
   3  14   7        5.93       15.17      6.35 o
   4  14   7        0.00        7.80      6.16 o
   5  14   7       21.60       29.81      8.29 o
   6  14   7        3.72        5.45      6.35 o
   7  14   7        0.85        4.63      7.04 o
  -7  15   7        1.30        4.38      5.99 o
  -6  15   7       34.61       26.19     12.85 o
  -5  15   7      140.03      161.00     17.81 o
  -4  15   7       68.36       81.68      9.25 o
  -3  15   7       12.16       18.73      6.97 o
  -2  15   7      312.82      288.32     14.85 o
  -1  15   7        1.71       -0.82      2.15 o
   0  15   7      243.14      224.96      8.04 o
   1  15   7      149.45      117.42      6.36 o
   2  15   7        4.33        7.45      3.15 o
   3  15   7       50.14       51.36      4.86 o
   4  15   7       29.29       45.18      6.04 o
   5  15   7        5.42       11.73      4.48 o
   6  15   7        5.56       15.07      8.09 o
   7  15   7        3.68       34.69     20.55 o
  -7  16   7       26.40       21.18     14.96 o
  -6  16   7       19.61       40.89      8.88 o
  -5  16   7       14.78       16.38      6.90 o
  -4  16   7      139.09      134.96     12.33 o
  -3  16   7       42.50       46.71      8.04 o
  -2  16   7      137.25      120.84     10.48 o
  -1  16   7       46.36       54.89      4.47 o
   0  16   7       72.34       70.05      5.07 o
   1  16   7       80.43       76.51      5.82 o
   2  16   7       36.52       40.98      5.34 o
   3  16   7       73.55       75.99      5.99 o
   4  16   7       38.97       34.93      5.50 o
   5  16   7        0.01       -2.74      4.76 o
   6  16   7       22.40       30.91      8.89 o
   7  16   7        1.92        7.67      9.38 o
  -7  17   7        5.85       10.79      7.66 o
  -6  17   7        0.13        8.27     11.58 o
  -5  17   7       15.89       26.43      7.80 o
  -4  17   7        3.21        0.44      4.86 o
  -3  17   7       72.03       81.39      9.37 o
  -2  17   7       18.17       32.88      7.10 o
  -1  17   7       28.97       38.47      4.85 o
   0  17   7        0.90        4.52      2.83 o
   1  17   7       92.63       75.00      5.94 o
   2  17   7        0.12        1.59      2.80 o
   3  17   7       40.98       35.70      4.72 o
   4  17   7        0.02        7.78      4.51 o
   5  17   7        2.17        6.62      5.20 o
   6  17   7       36.44       31.79     10.23 o
   7  17   7       31.39       24.31     17.47 o
  -6  18   7        5.22       10.76      7.35 o
  -5  18   7       14.15        4.80      5.99 o
  -4  18   7        0.86        2.35      5.38 o
  -3  18   7       26.36       35.05      7.92 o
  -2  18   7       44.58       60.14      8.65 o
  -1  18   7      358.75      305.22     15.59 o
   0  18   7       41.73       44.45      4.80 o
   1  18   7      100.36       91.93      6.78 o
   2  18   7      233.67      214.65      9.57 o
   3  18   7      122.28      133.55      8.16 o
   4  18   7        2.67       22.31     13.36 o
   5  18   7        1.44        6.79      5.92 o
   6  18   7      129.49      123.75     15.72 o
  -6  19   7        7.03        3.20      6.35 o
  -5  19   7        1.36        3.82      6.14 o
  -4  19   7        0.02       -4.68      6.63 o
  -3  19   7        0.17       -0.15      4.51 o
  -2  19   7        9.62        2.49      5.00 o
  -1  19   7      229.89      219.82     16.15 o
   0  19   7       17.51       12.86      4.27 o
   1  19   7      269.86      239.96     10.28 o
   2  19   7      171.43      144.67      8.98 o
   3  19   7        0.74        4.72      3.91 o
   4  19   7        1.85       -2.09      4.72 o
   5  19   7        3.29       -4.83      6.65 o
   6  19   7       25.24       10.63      8.09 o
  -6  20   7        0.03        8.43      7.64 o
  -5  20   7        0.88       -1.52      5.59 o
  -4  20   7        4.48       10.81      6.53 o
  -3  20   7        0.08        3.35      5.48 o
  -2  20   7        0.08       -1.46      4.77 o
  -1  20   7       16.41       13.39      5.73 o
   0  20   7      124.70       84.77      7.53 o
   1  20   7       94.82       91.50      6.88 o
   2  20   7       10.74        7.59      3.68 o
   3  20   7       85.36      103.44     10.38 o
   4  20   7        9.64       18.42      7.05 o
   5  20   7       14.00       18.95      7.23 o
  -5  21   7      117.07      161.08     16.04 o
  -4  21   7        0.00       -1.70      5.68 o
  -3  21   7      108.59      114.12     12.42 o
  -2  21   7        1.39        7.07      5.69 o
  -1  21   7       42.20       63.30      9.19 o
   0  21   7       13.73       14.63      8.18 o
   1  21   7        1.55        2.75      3.77 o
   2  21   7       18.07       32.46      7.58 o
   3  21   7       11.74       13.83      6.00 o
   4  21   7       25.13       30.00      8.30 o
   5  21   7       36.21       28.78      9.05 o
  -5  22   7        7.67       11.34      8.24 o
  -4  22   7       11.62       16.39      8.28 o
  -3  22   7       16.39       37.35      9.79 o
  -2  22   7       24.00       37.56      8.79 o
  -1  22   7       38.21       42.99      8.63 o
   0  22   7        4.77        2.71      4.87 o
   1  22   7        3.55       10.71     10.75 o
   2  22   7        1.17       -1.79      4.47 o
   3  22   7       13.75        8.58      6.04 o
   4  22   7        6.29        2.77      5.47 o
  -4  23   7        3.50       -2.38      6.47 o
  -3  23   7       16.89       32.99     10.79 o
  -2  23   7       84.50      100.62     11.69 o
  -1  23   7       11.72       23.87      7.45 o
   0  23   7       43.01       61.38      9.39 o
   1  23   7        1.26       -6.33      8.76 o
   2  23   7       15.88       11.78      8.94 o
   3  23   7       27.67       16.96      8.74 o
   4  23   7        6.89       19.95      8.92 o
  -3  24   7        0.57       -0.27      5.15 o
  -2  24   7       63.03       70.57     11.15 o
  -1  24   7       19.02       13.69      7.31 o
   0  24   7        5.05       -4.67      7.39 o
   1  24   7        0.04        1.48      6.83 o
   2  24   7       34.01       30.58     19.69 o
   3  24   7        0.01        1.44      6.26 o
  -2  25   7        1.19       -0.92      6.70 o
  -1  25   7        0.01       13.28      9.30 o
   0  25   7       57.47       73.63     13.74 o
   1  25   7        0.24       -2.01      6.50 o
   2  25   7        0.10       -4.57      9.02 o
  -9   0   8        4.37       -2.05     10.27 o
  -8   0   8       58.49       37.67     15.07 o
  -7   0   8      227.24      179.45     20.89 o
  -6   0   8       95.08      106.16     16.10 o
  -5   0   8      131.48      123.61      7.78 o
  -4   0   8      138.57      118.75      6.69 o
  -3   0   8       54.87       64.64      5.32 o
  -2   0   8      189.15      227.95     11.11 o
  -1   0   8      434.45      424.90     12.19 o
   0   0   8      159.86      168.18      6.81 o
   1   0   8     6503.33     6780.92    117.88 o
   2   0   8      113.08       78.17      9.65 o
   3   0   8       55.21       91.73     10.40 o
   4   0   8      217.40      186.73     15.38 o
   5   0   8       91.86      104.58     16.10 o
   6   0   8       64.99       67.75     12.32 o
   7   0   8      210.71      230.53     22.77 o
   8   0   8      144.15      157.20     41.44 o
   9   0   8      387.86      392.35     34.12 o
  -9   1   8        7.40       -7.88     12.67 o
  -8   1   8        4.77        9.23      6.77 o
  -7   1   8      131.28      115.42     15.41 o
  -6   1   8       23.20       17.04      4.09 o
  -5   1   8       64.43       58.91      3.86 o
  -4   1   8      183.21      196.34      7.48 o
  -3   1   8      275.47      265.53      6.86 o
  -2   1   8       29.71       39.76      3.52 o
  -1   1   8     1428.64     1401.54     20.12 o
   0   1   8      153.80      125.77      4.23 o
   1   1   8      696.48      683.34     12.28 o
   2   1   8      270.94      268.94     10.82 o
   3   1   8       53.82       52.63      6.25 o
   4   1   8        6.65       30.38      6.97 o
   5   1   8        0.04       11.48      5.33 o
   6   1   8       33.07       37.79      7.46 o
   7   1   8       81.47       83.29     10.42 o
   8   1   8      168.16      162.09     14.87 o
   9   1   8        4.81        4.96      9.00 o
  -9   2   8        0.00       19.94     18.84 o
  -8   2   8        9.16        9.52      7.74 o
  -7   2   8        0.03       10.48      5.50 o
  -6   2   8       10.92       11.00      3.76 o
  -5   2   8      207.96      191.09      8.64 o
  -4   2   8      106.89      109.46      5.75 o
  -3   2   8      345.04      322.02      7.94 o
  -2   2   8       81.97       90.28      4.15 o
  -1   2   8        3.12        8.48      2.18 o
   0   2   8     1029.35     1105.46     16.31 o
   1   2   8        1.53        5.45      3.60 o
   2   2   8      471.37      471.28      9.08 o
   3   2   8       10.71        8.60      4.23 o
   4   2   8        0.02        3.15      4.04 o
   5   2   8        6.23        4.95      4.62 o
   6   2   8       21.45       28.01      6.66 o
   7   2   8       37.00       47.36      8.71 o
   8   2   8        1.93        8.78      6.84 o
   9   2   8        3.01        7.60      7.23 o
  -9   3   8        0.01       23.29     15.75 o
  -8   3   8       49.43       70.60     15.75 o
  -7   3   8        0.14       10.34     11.23 o
  -6   3   8        1.52       -1.52      4.11 o
  -5   3   8        0.27       -1.04      3.23 o
  -4   3   8       49.03       46.56      5.64 o
  -3   3   8       93.78       79.59      4.57 o
  -2   3   8        5.00        3.68      1.99 o
  -1   3   8       10.47       16.83      2.38 o
   0   3   8      183.72      199.48      5.50 o
   1   3   8      240.99      248.12      9.29 o
   2   3   8      612.08      593.20     11.60 o
   3   3   8      324.13      315.90     17.60 o
   4   3   8        0.71        4.36      4.79 o
   5   3   8       52.78       70.83      8.17 o
   6   3   8        2.88       -1.74      5.19 o
   7   3   8       29.78       47.36      8.38 o
   8   3   8        7.51        6.06      6.06 o
   9   3   8       13.14        4.41      6.48 o
  -9   4   8       12.75       29.45     17.47 o
  -8   4   8        7.36        5.14     11.30 o
  -7   4   8       32.16       20.01      5.09 o
  -6   4   8       61.70       63.40      6.65 o
  -5   4   8       48.01       47.14      5.38 o
  -4   4   8       55.79       52.36      5.49 o
  -3   4   8      120.65      144.18      4.98 o
  -2   4   8        0.10        3.08      3.37 o
  -1   4   8      231.28      235.24      6.54 o
   0   4   8      155.93      148.41      4.82 o
   1   4   8       34.88       52.19      4.01 o
   2   4   8      151.89      158.12      6.70 o
   3   4   8      106.80       79.56      7.50 o
   4   4   8      229.22      242.07     12.65 o
   5   4   8        8.04       23.85      6.87 o
   6   4   8       10.31       26.81      7.54 o
   7   4   8        5.34       14.66      8.43 o
   8   4   8        0.00       12.51      6.58 o
  -9   5   8        1.20       15.41     15.41 o
  -8   5   8        8.21       42.81     17.47 o
  -7   5   8       37.78       33.86      6.33 o
  -6   5   8        0.28        3.41      3.71 o
  -5   5   8       25.66       23.49      4.91 o
  -4   5   8      135.59      131.60      7.62 o
  -3   5   8      147.42      148.74      5.66 o
  -2   5   8      161.18      175.92      5.64 o
  -1   5   8      266.04      228.84      6.34 o
   0   5   8        4.45       13.19      4.34 o
   1   5   8      453.85      461.03      8.32 o
   2   5   8       44.27       42.88      6.75 o
   3   5   8      155.12      133.65      5.65 o
   4   5   8      365.81      368.60     15.43 o
   5   5   8       49.27       47.73     13.25 o
   6   5   8        1.53        4.69      4.86 o
   7   5   8       27.67       27.14      7.00 o
   8   5   8        0.02        8.46     10.15 o
  -9   6   8        3.60       12.02     10.77 o
  -8   6   8       18.28       21.23     15.07 o
  -7   6   8       22.56       21.65      8.33 o
  -6   6   8       14.04       21.18      5.59 o
  -5   6   8       22.39       32.31      5.62 o
  -4   6   8     1225.60     1145.70     28.19 o
  -3   6   8       32.20       32.32      4.06 o
  -2   6   8        0.11       -0.25      1.59 o
  -1   6   8       69.44       71.03      3.82 o
   0   6   8      709.01      666.96     12.17 o
   1   6   8       19.74       16.30      2.20 o
   2   6   8      625.73      624.84     17.52 o
   3   6   8        7.12       31.50      4.08 o
   4   6   8      843.32      851.02     26.47 o
   5   6   8       10.28       14.70      5.81 o
   6   6   8       31.64       51.48      7.85 o
   7   6   8        0.07       -1.98      4.93 o
   8   6   8        0.54       -3.90      5.40 o
  -9   7   8        4.07       -4.79     13.36 o
  -8   7   8       20.86       27.05     16.78 o
  -7   7   8        0.20        4.91      5.95 o
  -6   7   8       31.34       43.10      7.41 o
  -5   7   8      479.87      486.46     17.03 o
  -4   7   8       30.35       39.83      8.75 o
  -3   7   8     1126.26     1066.65     23.60 o
  -2   7   8       18.13       22.67      2.80 o
  -1   7   8        0.80        7.87      2.21 o
   0   7   8      244.26      234.36      9.27 o
   1   7   8        3.91       15.10      2.88 o
   2   7   8       46.43       38.24      4.43 o
   3   7   8      120.04      108.17      6.45 o
   4   7   8      210.15      223.21      8.84 o
   5   7   8      104.77      111.17     12.41 o
   6   7   8        5.30       13.27      6.05 o
   7   7   8        0.32        0.75      4.35 o
   8   7   8        2.80       10.53      6.52 o
  -8   8   8       42.20       59.93     20.55 o
  -7   8   8       38.12       52.99      9.09 o
  -6   8   8        0.43        9.75      7.03 o
  -5   8   8       49.02       59.56      6.97 o
  -4   8   8      906.07      936.79     23.03 o
  -3   8   8     3658.35     3602.15     70.66 o
  -2   8   8        0.63       -0.44      1.78 o
  -1   8   8     1406.98     1343.41     21.32 o
   0   8   8       16.16       25.88      2.78 o
   1   8   8       22.89       21.12      5.00 o
   2   8   8       64.79       80.85      5.53 o
   3   8   8      166.28      139.40      6.94 o
   4   8   8       72.89       83.67      6.18 o
   5   8   8      513.50      475.66     19.14 o
   6   8   8       11.52       17.56      6.43 o
   7   8   8       68.35       58.36      8.99 o
   8   8   8        9.87       26.40      7.69 o
  -8   9   8       22.80       35.25     12.60 o
  -7   9   8       33.88       47.28      8.53 o
  -6   9   8        0.54       -4.91      7.16 o
  -5   9   8      526.86      546.20     16.44 o
  -4   9   8      107.18      118.83      8.46 o
  -3   9   8      992.98      989.90     28.56 o
  -2   9   8     2196.50     2128.98     31.42 o
  -1   9   8      293.78      292.47      8.05 o
   0   9   8       57.43       53.71      3.59 o
   1   9   8       37.38       55.53      7.44 o
   2   9   8      703.86      607.90     11.74 o
   3   9   8      395.68      382.93     13.13 o
   4   9   8      256.88      266.52     10.57 o
   5   9   8       54.16       53.97      8.05 o
   6   9   8        4.96       -0.69      4.07 o
   7   9   8       57.81       52.09     12.11 o
   8   9   8        0.08       -2.38      6.73 o
  -8  10   8        6.85        4.60      6.70 o
  -7  10   8       20.66       24.15      8.45 o
  -6  10   8       21.90       41.61      9.69 o
  -5  10   8      120.18      119.14     12.26 o
  -4  10   8        6.06       10.33      3.66 o
  -3  10   8      949.88      922.20     27.73 o
  -2  10   8        0.57       -0.67      2.98 o
  -1  10   8      272.16      294.04      8.30 o
   0  10   8      162.03      171.21      7.25 o
   1  10   8        9.52       14.58      3.42 o
   2  10   8       14.90       15.97      4.10 o
   3  10   8       92.50      115.78      9.52 o
   4  10   8        0.56       11.40      6.93 o
   5  10   8       90.81       85.72      9.15 o
   6  10   8       63.68       77.69      9.39 o
   7  10   8       38.53       32.51      8.05 o
   8  10   8        5.84       10.00      8.21 o
  -8  11   8       17.87       36.04     10.38 o
  -7  11   8       38.87       38.26      9.92 o
  -6  11   8        2.29        1.89      5.22 o
  -5  11   8       54.49       63.34      9.64 o
  -4  11   8        0.04       16.35      5.97 o
  -3  11   8      149.07      118.04      7.58 o
  -2  11   8      716.32      729.31     18.91 o
  -1  11   8      100.78      122.24      6.56 o
   0  11   8      117.20      102.86      5.25 o
   1  11   8      238.54      225.72     10.98 o
   2  11   8      114.63       98.38      4.89 o
   3  11   8        0.16       -0.91      2.95 o
   4  11   8        0.33        5.30      5.63 o
   5  11   8        2.19        0.72      4.13 o
   6  11   8       56.09       67.06      8.86 o
   7  11   8        5.63       13.53      9.64 o
   8  11   8       12.29       19.50      9.03 o
  -8  12   8        2.74       12.46      8.61 o
  -7  12   8       18.50       35.35      8.65 o
  -6  12   8       43.58       44.45      9.91 o
  -5  12   8       11.48       21.83      6.65 o
  -4  12   8       86.13       80.57      8.94 o
  -3  12   8      257.37      218.87      9.70 o
  -2  12   8        3.72        2.08      4.75 o
  -1  12   8      132.50      133.95      5.93 o
   0  12   8      228.16      228.90      8.27 o
   1  12   8      207.25      241.93      9.65 o
   2  12   8      145.93      148.77      6.29 o
   3  12   8       44.49       41.61      5.49 o
   4  12   8       19.32       24.40      4.82 o
   5  12   8       21.51       25.57      4.85 o
   6  12   8        3.58        7.13      5.44 o
   7  12   8       12.65       16.42      8.44 o
  -8  13   8       14.30        6.41      6.77 o
  -7  13   8       11.36       24.55      8.21 o
  -6  13   8        1.57       -0.09      4.26 o
  -5  13   8       13.34       15.81      7.41 o
  -4  13   8      173.57      175.02     12.52 o
  -3  13   8       17.68       35.70      8.30 o
  -2  13   8      177.01      177.67      8.71 o
  -1  13   8      410.74      396.10     10.90 o
   0  13   8      476.66      480.88     16.10 o
   1  13   8      140.40      140.48      8.82 o
   2  13   8       52.40       55.60      6.05 o
   3  13   8      111.84      120.67      8.34 o
   4  13   8        0.25        3.87      3.47 o
   5  13   8       38.17       43.19      5.92 o
   6  13   8       10.43        6.54      5.27 o
   7  13   8       38.93       40.55     10.68 o
  -7  14   8        6.27        9.77      7.08 o
  -6  14   8        9.56       18.91      7.73 o
  -5  14   8      117.49      106.33     10.66 o
  -4  14   8        0.47        3.10      5.11 o
  -3  14   8       77.46       70.02      8.57 o
  -2  14   8       14.18       30.11     12.66 o
  -1  14   8       79.57       77.99      7.25 o
   0  14   8      859.00      772.93     23.13 o
   1  14   8       83.88      100.11      7.05 o
   2  14   8      175.01      165.54      7.47 o
   3  14   8        0.79       24.00     11.65 o
   4  14   8       65.37       69.83      6.81 o
   5  14   8        0.18        4.03      3.69 o
   6  14   8        1.91       -0.34      6.22 o
   7  14   8        6.02        1.17      6.62 o
  -7  15   8        3.21       -2.63      6.02 o
  -6  15   8       21.09       23.85      9.84 o
  -5  15   8        0.32       -1.71      5.18 o
  -4  15   8        0.63        1.86      4.94 o
  -3  15   8       44.63       35.61      7.37 o
  -2  15   8        6.11       12.98      5.77 o
  -1  15   8      161.70      132.90      6.54 o
   0  15   8      154.04      167.24     14.69 o
   1  15   8      187.16      156.84      7.67 o
   2  15   8       63.40       84.15     16.61 o
   3  15   8       25.05       37.90      5.79 o
   4  15   8       17.25       19.38      4.86 o
   5  15   8        0.75        4.61      4.04 o
   6  15   8       84.80       98.03     25.37 o
   7  15   8       56.33       66.85     13.29 o
  -7  16   8       27.46       35.12      9.69 o
  -6  16   8        0.08       -6.40      6.40 o
  -5  16   8        9.48       14.33      7.02 o
  -4  16   8        0.73       23.42      9.89 o
  -3  16   8        7.50       -1.07      4.52 o
  -2  16   8       28.05       30.77      6.78 o
  -1  16   8        7.00        0.00      2.69 o
   0  16   8       31.25       40.31      4.52 o
   1  16   8      320.05      291.86     11.36 o
   2  16   8       18.09       19.57      4.27 o
   3  16   8      127.47      111.03      8.45 o
   4  16   8       47.25       49.29      7.00 o
   5  16   8       64.28       67.44      9.01 o
   6  16   8        6.26       10.05      8.14 o
  -6  17   8       41.19       70.41     11.21 o
  -5  17   8       34.22       42.02      8.92 o
  -4  17   8       31.96       33.49      8.32 o
  -3  17   8        0.01        5.08      6.31 o
  -2  17   8       30.40       40.99      7.80 o
  -1  17   8        7.57        9.24      5.48 o
   0  17   8       53.85       51.23      4.76 o
   1  17   8        0.02       -3.28      3.28 o
   2  17   8        8.71        8.33      3.98 o
   3  17   8      137.82      128.38      9.27 o
   4  17   8      205.68      166.81     10.72 o
   5  17   8       55.38       45.42      9.92 o
   6  17   8        0.13        0.34      5.12 o
  -6  18   8        2.62       12.09      7.67 o
  -5  18   8        0.26        2.50      5.82 o
  -4  18   8       29.40       55.56      9.76 o
  -3  18   8        0.51        3.73      5.25 o
  -2  18   8        6.12       13.31      5.93 o
  -1  18   8        4.08       16.51      5.89 o
   0  18   8      278.56      258.61      9.43 o
   1  18   8      124.08      105.20      6.86 o
   2  18   8       33.68       45.72      5.51 o
   3  18   8       68.14       76.17      7.71 o
   4  18   8      106.06       98.55     10.92 o
   5  18   8        0.00        0.88      7.22 o
   6  18   8       47.23       38.27     11.37 o
  -6  19   8       11.09       18.51      8.63 o
  -5  19   8        7.04        0.06      5.15 o
  -4  19   8        7.85        3.77      5.60 o
  -3  19   8        6.79        4.92      5.97 o
  -2  19   8        1.60       -1.23      4.51 o
  -1  19   8       44.92       45.09      7.55 o
   0  19   8       21.03       31.17      5.57 o
   1  19   8       25.91       21.42      4.26 o
   2  19   8       11.92       16.02      4.80 o
   3  19   8       47.23       32.64      6.20 o
   4  19   8        0.06        8.22      6.11 o
   5  19   8      130.56      124.03     15.16 o
  -5  20   8       10.40        8.59      7.37 o
  -4  20   8       22.22       40.69      9.60 o
  -3  20   8        1.31        7.61      6.52 o
  -2  20   8       19.74       18.92      7.30 o
  -1  20   8        0.15        5.20      5.52 o
   0  20   8        1.13       -3.80      5.24 o
   1  20   8       68.29       71.15      7.19 o
   2  20   8        2.05        3.15      4.08 o
   3  20   8       13.31        6.19      5.28 o
   4  20   8       27.90       21.59      6.86 o
   5  20   8       22.85        0.16      5.64 o
  -5  21   8        0.83        7.19      7.43 o
  -4  21   8        0.23       11.80     10.18 o
  -3  21   8        5.70       18.42      7.84 o
  -2  21   8       40.17       47.49      9.12 o
  -1  21   8       17.24       10.43      5.89 o
   0  21   8       13.11       26.55      6.86 o
   1  21   8       13.66       25.40      8.52 o
   2  21   8        0.07       -1.95      5.32 o
   3  21   8        1.09        2.24      5.08 o
   4  21   8        1.26       -1.61      5.07 o
  -4  22   8       53.49       77.66     12.52 o
  -3  22   8        6.85        7.11      7.07 o
  -2  22   8        3.95        5.31      9.74 o
  -1  22   8        0.64       15.61      7.18 o
   0  22   8        5.92        0.76      4.48 o
   1  22   8       58.60       39.28      9.52 o
   2  22   8       16.73       34.52     10.35 o
   3  22   8        0.30       -1.65      6.22 o
   4  22   8        4.16        4.64      8.38 o
  -3  23   8       96.75      119.65     13.72 o
  -2  23   8        6.60       21.65     12.28 o
  -1  23   8       15.76       16.85      7.25 o
   0  23   8       35.24       92.72     29.34 o
   1  23   8       26.51        4.21      9.42 o
   2  23   8       14.11       50.95     14.61 o
   3  23   8       40.72       33.01     12.88 o
  -2  24   8        4.40        1.97      5.85 o
  -1  24   8      110.17      136.34     16.76 o
   0  24   8        1.39        6.92      7.86 o
   1  24   8       48.56       52.53     15.16 o
   2  24   8        8.30        0.60      9.25 o
  -8   1   9        0.71       18.94      8.72 o
  -7   1   9        1.88       -1.28      5.80 o
  -6   1   9       15.38        5.43      6.24 o
  -5   1   9      304.93      270.47     10.01 o
  -4   1   9       41.47       38.26      3.88 o
  -3   1   9      455.84      401.22      9.62 o
  -2   1   9       79.09       77.15      4.32 o
  -1   1   9      299.75      295.16      7.66 o
   0   1   9      648.32      604.15     11.17 o
   1   1   9       19.54       26.75      2.80 o
   2   1   9       28.12       25.22      5.09 o
   3   1   9      282.42      263.04     12.81 o
   4   1   9      152.51      146.46      9.95 o
   5   1   9        0.04        7.65     10.22 o
   6   1   9       24.17       51.62      8.51 o
   7   1   9        9.75       24.41      9.44 o
   8   1   9       11.17        8.90      7.08 o
  -9   2   9        0.23        7.19     13.01 o
  -8   2   9       12.22        1.03      6.05 o
  -7   2   9       46.94       63.36     10.14 o
  -6   2   9       62.79       57.90      6.60 o
  -5   2   9       52.08       52.45      5.47 o
  -4   2   9       40.53       55.65      4.24 o
  -3   2   9      179.63      165.74      6.38 o
  -2   2   9       17.09       21.17      4.48 o
  -1   2   9        0.61        7.79      2.64 o
   0   2   9      133.68      133.78      4.77 o
   1   2   9      531.74      533.04     14.78 o
   2   2   9       25.03       29.59      7.32 o
   3   2   9       76.05      117.25      9.12 o
   4   2   9       54.94       47.20      6.65 o
   5   2   9       15.90       24.97      6.34 o
   6   2   9        4.05       50.92     24.98 o
   7   2   9        7.44        9.12      6.43 o
   8   2   9        4.80        1.87      5.63 o
  -8   3   9       37.46       27.05     14.04 o
  -7   3   9        0.10        3.91      5.17 o
  -6   3   9       38.80       35.81      5.75 o
  -5   3   9      182.97      178.36      9.59 o
  -4   3   9      681.00      687.31     15.80 o
  -3   3   9      209.14      198.83      6.36 o
  -2   3   9       73.61       81.76      4.48 o
  -1   3   9      122.59      123.49      4.96 o
   0   3   9       14.44       18.11      2.96 o
   1   3   9      139.69      107.49      5.56 o
   2   3   9      113.64      118.92      8.68 o
   3   3   9      291.84      263.12     12.99 o
   4   3   9       22.13       43.68     12.36 o
   5   3   9       10.11       13.41      5.71 o
   6   3   9        8.49       11.12      6.93 o
   7   3   9       15.10       20.37      8.40 o
   8   3   9        5.63        2.27      5.68 o
  -8   4   9        0.28        9.93     11.64 o
  -7   4   9      216.95      206.91     17.65 o
  -6   4   9       13.23       11.09      5.21 o
  -5   4   9      421.87      384.18     14.83 o
  -4   4   9      360.04      328.48     12.77 o
  -3   4   9       11.17       19.08      4.42 o
  -2   4   9      682.99      696.52     13.41 o
  -1   4   9       90.72      112.13      7.45 o
   0   4   9      120.96      103.18      4.28 o
   1   4   9       49.19       47.70      4.40 o
   2   4   9      235.45      186.85      6.93 o
   3   4   9        5.29       10.72      6.21 o
   4   4   9      112.25      132.66     11.57 o
   5   4   9       61.29       74.08      8.88 o
   6   4   9        1.29        1.41      5.56 o
   7   4   9        5.17       16.87     10.26 o
   8   4   9        8.14       20.19      8.40 o
  -8   5   9        1.67        2.40     11.30 o
  -7   5   9       18.41       15.10      7.47 o
  -6   5   9      322.90      302.40     14.97 o
  -5   5   9        0.05       11.99      4.39 o
  -4   5   9      215.98      200.02     10.51 o
  -3   5   9       31.38       37.43      3.65 o
  -2   5   9      108.24      106.89      5.24 o
  -1   5   9      655.20      665.42     12.95 o
   0   5   9       92.34       77.63      5.24 o
   1   5   9       15.63       12.42      3.18 o
   2   5   9      220.57      209.58     10.48 o
   3   5   9       29.95       49.88      7.11 o
   4   5   9       13.03       21.11      6.03 o
   5   5   9       13.11       17.28      7.06 o
   6   5   9        2.76        7.48      5.73 o
   7   5   9        0.55       -2.35      5.27 o
   8   5   9        0.43        5.90      6.20 o
  -8   6   9       15.20       10.56      9.81 o
  -7   6   9       18.16       12.48      9.25 o
  -6   6   9        1.26        0.41      4.25 o
  -5   6   9       97.87      107.31      9.79 o
  -4   6   9       63.45       58.18      9.39 o
  -3   6   9      331.23      309.93     11.89 o
  -2   6   9       31.86       28.28      3.50 o
  -1   6   9        9.02       10.83      3.91 o
   0   6   9        4.94        1.88      1.83 o
   1   6   9       11.73        7.94      4.06 o
   2   6   9       48.33       56.53      5.65 o
   3   6   9        1.36        5.88      4.77 o
   4   6   9        7.27       11.91      6.67 o
   5   6   9        0.24        1.06      4.45 o
   6   6   9        6.58        9.98      5.98 o
   7   6   9        7.60        1.20      5.02 o
   8   6   9        4.48       11.00      9.29 o
  -8   7   9        1.86        1.71     11.30 o
  -7   7   9        1.25       -2.94      5.76 o
  -6   7   9      103.40       87.92      9.11 o
  -5   7   9       43.97       37.45      6.09 o
  -4   7   9       15.52       23.39      5.62 o
  -3   7   9        4.27        2.22      3.24 o
  -2   7   9      654.12      659.61     13.71 o
  -1   7   9     1064.85     1057.73     18.77 o
   0   7   9       93.46      104.68     12.64 o
   1   7   9      239.63      243.87      6.95 o
   2   7   9      128.79      109.87      6.37 o
   3   7   9      490.03      463.33     13.43 o
   4   7   9        0.30        0.30      6.77 o
   5   7   9        4.22        6.73      5.93 o
   6   7   9        9.45        0.86      4.79 o
   7   7   9        1.49        1.75      5.29 o
   8   7   9       19.57        8.73      6.95 o
  -8   8   9       10.26       -0.68     10.96 o
  -7   8   9       43.93       26.37      7.84 o
  -6   8   9        3.27        1.14      5.76 o
  -5   8   9      210.23      210.78     11.39 o
  -4   8   9      232.23      234.63     12.22 o
  -3   8   9      154.63      169.28      9.74 o
  -2   8   9       87.49       86.46      5.13 o
  -1   8   9       77.28       74.10      4.86 o
   0   8   9        2.71        4.54      2.21 o
   1   8   9       29.71       27.34      3.04 o
   2   8   9      114.35      107.79      6.50 o
   3   8   9        1.64        8.20      3.30 o
   4   8   9        2.14        5.75      4.89 o
   5   8   9        2.57       10.83      8.61 o
   6   8   9       28.08       55.12      8.93 o
   7   8   9       12.39        7.72      5.95 o
   8   8   9        3.72        7.40      6.80 o
  -8   9   9        0.07      -11.30     15.07 o
  -7   9   9        4.34        8.00      6.79 o
  -6   9   9       17.05       28.28     10.48 o
  -5   9   9       15.11        9.19      4.03 o
  -4   9   9       11.61       13.97      4.36 o
  -3   9   9        1.41        2.03      3.52 o
  -2   9   9       24.70       29.87      3.50 o
  -1   9   9      171.37      156.14      6.21 o
   0   9   9       64.72       47.09      4.31 o
   1   9   9        0.07        6.05      3.15 o
   2   9   9       34.04       51.52      6.05 o
   3   9   9       31.50       25.69      4.19 o
   4   9   9       37.37       39.61      7.33 o
   5   9   9       28.98       31.04      7.35 o
   6   9   9        6.51       10.27      6.35 o
   7   9   9       18.67       25.52     12.46 o
   8   9   9        2.71       24.07     10.11 o
  -8  10   9        0.04       -8.29      8.29 o
  -7  10   9       38.24       46.91     10.28 o
  -6  10   9        0.03        9.16      9.42 o
  -5  10   9        9.08       19.03      7.76 o
  -4  10   9        2.85        0.68      3.03 o
  -3  10   9      777.85      767.54     20.71 o
  -2  10   9      794.01      715.52     17.52 o
  -1  10   9       76.81       66.69      7.31 o
   0  10   9      122.46      133.26      5.99 o
   1  10   9       46.22       41.78      4.01 o
   2  10   9       98.25      111.70      7.42 o
   3  10   9        8.62        5.90      3.46 o
   4  10   9        0.79       -5.66      5.66 o
   5  10   9       31.99       33.08      7.76 o
   6  10   9        2.69       14.23      7.77 o
   7  10   9        2.56       -1.88      5.05 o
  -8  11   9        4.91        4.97      9.93 o
  -7  11   9        3.29        0.79      5.90 o
  -6  11   9        0.46       -1.07      6.87 o
  -5  11   9       14.58       27.98     14.01 o
  -4  11   9       14.53       29.34      7.58 o
  -3  11   9      122.89      146.61     23.44 o
  -2  11   9       24.61       28.46      6.35 o
  -1  11   9     1909.16     1813.18     31.77 o
   0  11   9      591.28      545.82     13.15 o
   1  11   9        0.00       -3.17      3.17 o
   2  11   9       68.60       89.40      6.88 o
   3  11   9        0.15        2.98      3.24 o
   4  11   9        1.80        8.57      6.58 o
   5  11   9        6.12        5.44      5.23 o
   6  11   9        2.22        4.82      5.25 o
   7  11   9       49.27       62.26     12.29 o
  -7  12   9       14.74       28.75     12.76 o
  -6  12   9       68.27       80.01     11.75 o
  -5  12   9        1.67        3.52      5.26 o
  -4  12   9        8.43        6.92      5.47 o
  -3  12   9      411.74      391.92     13.88 o
  -2  12   9       52.61       53.43      5.86 o
  -1  12   9      421.67      365.45     10.88 o
   0  12   9        0.48        3.44      3.87 o
   1  12   9       87.64       84.03      5.10 o
   2  12   9      175.20      158.92      8.67 o
   3  12   9       12.20       30.84      4.94 o
   4  12   9        6.95       11.88      4.30 o
   5  12   9       18.20       14.67      6.34 o
   6  12   9        8.26        6.56      7.18 o
   7  12   9       25.40       20.02     10.13 o
  -7  13   9        3.46       15.48     12.46 o
  -6  13   9       12.51        8.18      6.53 o
  -5  13   9        0.20       -4.11      5.34 o
  -4  13   9       90.15       87.59      9.93 o
  -3  13   9       87.06       95.97     13.77 o
  -2  13   9      341.73      293.36     14.19 o
  -1  13   9        0.00       -2.02      2.97 o
   0  13   9      112.85       96.74      5.77 o
   1  13   9       14.58       21.85      6.81 o
   2  13   9        1.16       30.91     14.13 o
   3  13   9       10.14       14.81      4.49 o
   4  13   9       11.17       30.66      5.35 o
   5  13   9        3.97       -0.96      4.65 o
   6  13   9        0.00       -0.15      5.93 o
   7  13   9        2.27        1.01      6.56 o
  -7  14   9        1.87        5.22      6.27 o
  -6  14   9       11.74        9.93      6.69 o
  -5  14   9       51.53       57.36      9.39 o
  -4  14   9       23.92       22.25      7.07 o
  -3  14   9       84.75       82.59      9.98 o
  -2  14   9      166.16      175.19      9.04 o
  -1  14   9      328.76      313.48     12.18 o
   0  14   9       28.47       38.68      4.39 o
   1  14   9        1.49        0.31      2.81 o
   2  14   9        3.38        3.95      3.97 o
   3  14   9        6.54        8.67      4.27 o
   4  14   9        3.70        9.58      4.38 o
   5  14   9        0.90       -0.52      3.94 o
   6  14   9        3.45       -0.01      5.57 o
  -7  15   9        5.98        0.63      5.36 o
  -6  15   9        0.02        4.02      6.02 o
  -5  15   9        7.27       16.82      6.85 o
  -4  15   9        0.00        2.95      5.22 o
  -3  15   9       96.85      100.82     10.63 o
  -2  15   9        3.33       11.83      6.73 o
  -1  15   9       20.76       16.61      5.05 o
   0  15   9       81.56       74.41      6.41 o
   1  15   9       61.67       57.47      4.88 o
   2  15   9      336.19      310.99     13.04 o
   3  15   9       13.64        8.82      4.73 o
   4  15   9       21.53       44.27      6.33 o
   5  15   9       13.70       20.81      9.71 o
   6  15   9       46.51       63.48     12.22 o
  -6  16   9       11.05       18.04      7.94 o
  -5  16   9       11.70       15.14      7.20 o
  -4  16   9        2.51        3.16      5.49 o
  -3  16   9        2.15        4.94      5.33 o
  -2  16   9       87.70       83.58      9.58 o
  -1  16   9       30.09       43.96      9.64 o
   0  16   9        1.46        7.06      4.69 o
   1  16   9        0.22        3.37      3.18 o
   2  16   9      168.84      171.87     10.74 o
   3  16   9       72.71       84.54      8.10 o
   4  16   9        0.17       -3.14      4.94 o
   5  16   9       85.56       73.48     12.29 o
   6  16   9       20.15       10.65      8.34 o
  -6  17   9        3.96        0.97      5.78 o
  -5  17   9        3.31        6.87      6.48 o
  -4  17   9       11.32       16.98     11.43 o
  -3  17   9       20.36       24.80      7.42 o
  -2  17   9        7.72       34.66     15.69 o
  -1  17   9       78.53       90.29      8.92 o
   0  17   9        0.27        3.50      2.90 o
   1  17   9       12.11       16.12      4.59 o
   2  17   9        3.17        3.13      4.15 o
   3  17   9        0.38        3.59      4.47 o
   4  17   9        7.84       14.55      5.73 o
   5  17   9        1.18        4.59      7.17 o
  -5  18   9        3.37       -2.30      8.01 o
  -4  18   9        2.97        2.58      5.80 o
  -3  18   9        9.86        9.45      6.51 o
  -2  18   9        0.38       12.05     12.57 o
  -1  18   9        1.25        5.39      5.28 o
   0  18   9        1.78       -1.60      4.18 o
   1  18   9      102.95       86.23      6.30 o
   2  18   9       40.13       45.65      6.70 o
   3  18   9        2.11        1.66      4.75 o
   4  18   9       41.94       52.98     10.51 o
   5  18   9        0.06        5.14      6.78 o
  -5  19   9       43.50       47.18     10.74 o
  -4  19   9       22.85       34.87      9.28 o
  -3  19   9        7.30        3.49      7.11 o
  -2  19   9        0.23       -1.15      5.59 o
  -1  19   9        3.67       15.89      5.97 o
   0  19   9        0.07        1.41      4.52 o
   1  19   9       63.31       55.73      6.05 o
   2  19   9       21.06       13.37      5.12 o
   3  19   9       94.92       82.59      9.95 o
   4  19   9       31.56       34.41     12.39 o
   5  19   9        0.59        2.92      6.88 o
  -4  20   9       65.50       78.29     11.76 o
  -3  20   9        0.12        1.23      5.53 o
  -2  20   9       12.50       17.55      8.92 o
  -1  20   9        2.53        2.11      4.90 o
   0  20   9        0.37        3.54      4.84 o
   1  20   9        3.38        7.17      5.17 o
   2  20   9       18.89       15.73      5.26 o
   3  20   9       61.03       54.90     10.33 o
   4  20   9       11.83       19.23     15.91 o
  -4  21   9       90.92       93.19     13.16 o
  -3  21   9        1.38       22.75     13.44 o
  -2  21   9        0.01       -0.69      5.03 o
  -1  21   9        4.19        6.50     11.57 o
   0  21   9       17.27       22.60      8.55 o
   1  21   9       35.62       46.08     10.27 o
   2  21   9       27.85       27.33     11.12 o
   3  21   9       52.15       50.32     11.39 o
  -3  22   9        0.76       -2.26      5.89 o
  -2  22   9       18.78       38.44      9.35 o
  -1  22   9        5.47        6.44      6.05 o
   0  22   9       46.40       63.19     10.33 o
   1  22   9       13.89       11.58     10.52 o
   2  22   9       23.44       31.19     17.98 o
   3  22   9        0.63       -2.12      6.41 o
  -2  23   9       21.63       12.51      7.39 o
  -1  23   9       13.68       11.17      7.20 o
   0  23   9       11.79       14.48     11.07 o
   1  23   9        4.71        6.98      9.75 o
   2  23   9       19.98       11.64     15.41 o
  -8   0  10        0.04       -0.34      7.53 o
  -7   0  10       23.58       15.75     13.01 o
  -6   0  10       15.50       15.41     10.27 o
  -5   0  10       93.92       75.76      7.29 o
  -4   0  10      195.63      182.77     11.52 o
  -3   0  10       50.01       34.79      5.11 o
  -2   0  10      264.49      279.19     11.88 o
  -1   0  10       35.69       38.73      5.11 o
   0   0  10       13.30       27.82      4.90 o
   1   0  10       10.80       21.78      7.40 o
   2   0  10        0.40        9.13     20.89 o
   3   0  10      411.26      485.83     27.18 o
   4   0  10        1.26       32.88     12.67 o
   5   0  10        2.86        9.42     15.24 o
   6   0  10        0.12        3.20      7.46 o
   7   0  10       21.49       50.00     13.17 o
   8   0  10       76.54       81.87     17.63 o
  -8   1  10       11.88       12.33      9.63 o
  -7   1  10       31.46       17.39      9.32 o
  -6   1  10        1.26       16.27      8.28 o
  -5   1  10      117.71       99.88      8.33 o
  -4   1  10       97.73       74.64      4.80 o
  -3   1  10        6.72        4.85      2.70 o
  -2   1  10      122.88      126.77      6.22 o
  -1   1  10      119.67       93.95      4.81 o
   0   1  10        7.78        8.48      2.44 o
   1   1  10      252.74      233.24      7.88 o
   2   1  10       16.03       16.21      5.52 o
   3   1  10      236.90      259.32     14.01 o
   4   1  10       28.88       34.50      7.01 o
   5   1  10       30.05       34.39      7.35 o
   6   1  10        7.77       12.82      6.34 o
   7   1  10        2.49        2.34      5.74 o
   8   1  10        1.73        5.54      6.78 o
  -8   2  10        1.36       -9.59     12.67 o
  -7   2  10       10.45        2.71      6.33 o
  -6   2  10       25.81       30.83     10.03 o
  -5   2  10        2.05        1.97      4.66 o
  -4   2  10       31.70       26.88      3.79 o
  -3   2  10      122.17      122.43      7.91 o
  -2   2  10      181.64      188.19      7.22 o
  -1   2  10        0.01        6.60      3.56 o
   0   2  10       12.14       11.39      4.01 o
   1   2  10      288.47      274.22      9.07 o
   2   2  10       28.19       38.84      6.60 o
   3   2  10        2.97        8.05      7.81 o
   4   2  10       35.10       55.87      7.81 o
   5   2  10        5.46        7.58      5.55 o
   6   2  10        6.85       24.68      7.36 o
   7   2  10        0.57        5.49      6.03 o
   8   2  10       12.28       25.24      8.65 o
  -8   3  10       14.26       15.07     14.38 o
  -7   3  10        6.43       -5.27      6.90 o
  -6   3  10        6.39        7.75      4.79 o
  -5   3  10      140.88      145.50      9.39 o
  -4   3  10       11.04       14.98      4.42 o
  -3   3  10      627.82      554.63     12.93 o
  -2   3  10      114.35      125.21      5.74 o
  -1   3  10        7.36        4.48      2.48 o
   0   3  10      219.85      226.21      8.55 o
   1   3  10       23.08       32.67      4.26 o
   2   3  10      190.16      172.44     11.02 o
   3   3  10        0.32        5.44      4.63 o
   4   3  10        9.05       13.56     10.13 o
   5   3  10       21.06       22.37      6.84 o
   6   3  10        8.34        3.40      5.25 o
   7   3  10        5.10       16.19      8.18 o
   8   3  10       13.83       22.78      8.70 o
  -8   4  10        0.16        3.08     11.64 o
  -7   4  10        4.37       13.82      7.79 o
  -6   4  10       18.35       24.67     10.42 o
  -5   4  10       13.16       17.68      5.08 o
  -4   4  10       80.85       77.00      7.72 o
  -3   4  10      127.65      125.53      7.61 o
  -2   4  10        0.02        3.10      2.53 o
  -1   4  10       64.70       63.22      5.92 o
   0   4  10      197.04      186.86      6.21 o
   1   4  10       18.79       16.37      3.75 o
   2   4  10      205.65      237.09     12.48 o
   3   4  10      143.08      128.55     10.25 o
   4   4  10       19.40       20.72      6.56 o
   5   4  10        0.43        1.29      5.23 o
   6   4  10        0.92        6.69      5.48 o
   7   4  10        5.47       21.41      7.92 o
   8   4  10        2.46        4.28      7.04 o
  -8   5  10       10.20        8.56     11.64 o
  -7   5  10       11.59        8.97      9.32 o
  -6   5  10       46.91       48.65      6.27 o
  -5   5  10        0.03        1.31      6.52 o
  -4   5  10        6.16       16.74      5.40 o
  -3   5  10        6.49        9.09      3.19 o
  -2   5  10       47.51       48.38      4.48 o
  -1   5  10       76.89       74.51      4.72 o
   0   5  10      261.72      244.42      7.48 o
   1   5  10      487.07      463.26     12.99 o
   2   5  10       64.74       56.52      7.47 o
   3   5  10        0.00        9.03      6.61 o
   4   5  10       81.18       80.15      8.69 o
   5   5  10       15.86        7.93      5.54 o
   6   5  10       42.56       43.96      8.49 o
   7   5  10       17.82       19.27      7.80 o
  -8   6  10       10.54       16.44     15.07 o
  -7   6  10      102.16      103.08     21.92 o
  -6   6  10       91.31       98.88      9.55 o
  -5   6  10      139.82      136.51     12.14 o
  -4   6  10       45.56       46.69      7.91 o
  -3   6  10      282.64      282.00     11.75 o
  -2   6  10      120.03      116.55      5.93 o
  -1   6  10        1.09       -0.81      2.16 o
   0   6  10        1.17        4.32      2.36 o
   1   6  10      958.16      944.92     21.69 o
   2   6  10        0.91       29.20      9.64 o
   3   6  10      155.25      151.00     10.84 o
   4   6  10       27.91       42.63      9.19 o
   5   6  10        0.31        0.78      4.32 o
   6   6  10       25.15       33.88      8.23 o
   7   6  10        3.29        7.50      6.78 o
  -8   7  10       46.07       41.78     19.86 o
  -7   7  10        3.05       10.96     14.38 o
  -6   7  10        8.28        8.26      7.47 o
  -5   7  10       70.68       83.93      8.33 o
  -4   7  10        4.78        1.76      4.26 o
  -3   7  10        1.50        4.29      4.29 o
  -2   7  10      155.57      155.42      7.55 o
  -1   7  10      215.38      193.29      7.24 o
   0   7  10       71.05       75.67      4.57 o
   1   7  10        5.24       32.18     13.08 o
   2   7  10      198.15      173.89      9.29 o
   3   7  10        0.57        1.37      4.29 o
   4   7  10      127.53      132.85     11.21 o
   5   7  10        9.38        4.77      5.29 o
   6   7  10        0.04        0.76      4.95 o
   7   7  10       14.79       24.14      9.29 o
  -8   8  10       40.40       14.04     15.75 o
  -7   8  10       49.12       58.01     22.94 o
  -6   8  10       14.89       12.91     10.62 o
  -5   8  10       10.00       13.99      5.12 o
  -4   8  10       17.97       20.83      6.73 o
  -3   8  10       22.54       26.66      6.28 o
  -2   8  10      104.81      112.34      6.41 o
  -1   8  10     1503.09     1500.17     27.09 o
   0   8  10       47.69       50.52      4.75 o
   1   8  10      487.32      437.39     14.03 o
   2   8  10        1.86        4.28      3.00 o
   3   8  10       32.50       43.12      7.40 o
   4   8  10       75.43       74.01      8.59 o
   5   8  10        8.93        9.59      6.09 o
   6   8  10        8.18        5.77      5.88 o
   7   8  10       72.42       88.84     11.80 o
  -7   9  10        0.50        3.96      9.29 o
  -6   9  10       25.05       49.98     10.03 o
  -5   9  10       32.98       29.97      8.34 o
  -4   9  10       33.93       39.59      5.47 o
  -3   9  10      458.02      444.94     15.46 o
  -2   9  10      267.72      291.57     11.21 o
  -1   9  10      781.61      761.46     27.26 o
   0   9  10     1759.42     1712.66     30.28 o
   1   9  10      592.20      597.44     17.24 o
   2   9  10        3.67        1.57      2.72 o
   3   9  10      128.35       92.94      9.47 o
   4   9  10       70.96       81.28      9.61 o
   5   9  10      232.74      202.39     14.17 o
   6   9  10       23.20       18.23      7.11 o
   7   9  10       13.58       13.04      7.17 o
  -7  10  10        0.58        0.31      4.79 o
  -6  10  10       23.52       29.21      9.12 o
  -5  10  10        0.61        3.87      5.13 o
  -4  10  10        5.60        3.65      3.66 o
  -3  10  10       27.87       41.12      5.78 o
  -2  10  10        0.00        1.20      3.42 o
  -1  10  10      692.96      712.65     36.01 o
   0  10  10       70.64       55.27      8.39 o
   1  10  10      732.95      854.02     69.15 o
   2  10  10       71.98       70.10      6.39 o
   3  10  10       34.58       29.57      6.43 o
   4  10  10       24.96       35.38      7.16 o
   5  10  10       33.48       42.04      8.20 o
   6  10  10        0.66        2.47      5.53 o
   7  10  10       48.30       35.98      9.58 o
  -7  11  10        0.28       -0.48      5.07 o
  -6  11  10        3.19       -0.07      5.41 o
  -5  11  10        4.98        6.87      5.80 o
  -4  11  10       33.50       39.56      7.85 o
  -3  11  10       13.11       17.85      5.07 o
  -2  11  10        1.03        2.34      3.49 o
  -1  11  10      139.33      138.11      6.87 o
   0  11  10      339.87      266.80      8.92 o
   1  11  10      282.98      285.15     12.04 o
   2  11  10       43.29       40.04      5.66 o
   3  11  10       17.13       22.77      4.91 o
   4  11  10        0.57        2.49      4.91 o
   5  11  10        0.74        9.29      7.97 o
   6  11  10       22.16       17.97      7.09 o
   7  11  10       29.88       35.18     12.41 o
  -7  12  10       14.11        8.19      6.57 o
  -6  12  10        0.64        6.22      6.18 o
  -5  12  10        1.51        2.60      5.37 o
  -4  12  10      150.92      169.64     13.15 o
  -3  12  10       54.79       52.32      6.13 o
  -2  12  10      544.41      523.84     16.58 o
  -1  12  10      133.61      128.37      6.39 o
   0  12  10      265.13      266.67     21.21 o
   1  12  10        8.63        3.20      3.70 o
   2  12  10        1.03        7.39      3.92 o
   3  12  10        5.29       17.37      5.05 o
   4  12  10       39.56       67.92      9.29 o
   5  12  10        5.04        3.72      5.51 o
   6  12  10       56.96       55.11      9.84 o
  -7  13  10       10.97       12.77      7.48 o
  -6  13  10       14.48       19.95      7.81 o
  -5  13  10       21.53       30.28      8.26 o
  -4  13  10        2.65        4.00      5.19 o
  -3  13  10      232.65      252.04     14.40 o
  -2  13  10       16.34       13.91      4.45 o
  -1  13  10        5.18       17.27      9.49 o
   0  13  10       12.03       27.76      9.96 o
   1  13  10      254.92      238.33     11.37 o
   2  13  10       10.25        6.28      4.28 o
   3  13  10        9.23        8.58      5.43 o
   4  13  10       42.19       50.05      8.26 o
   5  13  10        1.86       10.53      6.51 o
   6  13  10       31.05       56.49     12.90 o
  -6  14  10       11.29        6.49      6.44 o
  -5  14  10        0.01        6.48      5.87 o
  -4  14  10        2.95        4.11      5.59 o
  -3  14  10       17.13       19.37      6.97 o
  -2  14  10       11.09        9.96      5.56 o
  -1  14  10        1.23        3.53      4.21 o
   0  14  10       86.70       76.31      6.24 o
   1  14  10       54.51       54.17      6.41 o
   2  14  10       19.60       22.58      5.66 o
   3  14  10       16.70       19.75      5.30 o
   4  14  10        1.04        4.44      5.27 o
   5  14  10       39.77       50.29      9.44 o
   6  14  10       15.94       13.37      9.02 o
  -6  15  10        5.33       11.44      7.62 o
  -5  15  10        0.20        1.72      5.46 o
  -4  15  10       42.48       37.12     11.37 o
  -3  15  10        1.43        6.01      5.63 o
  -2  15  10       13.31       13.31      5.80 o
  -1  15  10       65.75       58.46      5.85 o
   0  15  10       12.16        6.87      3.25 o
   1  15  10        9.32        6.33      3.85 o
   2  15  10      101.57      107.93      8.88 o
   3  15  10       30.42       35.90     10.63 o
   4  15  10       37.29       47.50      8.64 o
   5  15  10       24.51       16.09      7.14 o
   6  15  10       10.22        8.55      8.62 o
  -6  16  10        8.89        9.04      7.39 o
  -5  16  10       33.15       35.46      9.08 o
  -4  16  10        7.36        4.78      5.81 o
  -3  16  10       21.72       34.01      8.00 o
  -2  16  10       14.79       34.74      7.47 o
  -1  16  10        0.00       -3.80      4.73 o
   0  16  10       27.38       33.57      4.57 o
   1  16  10       16.66       13.80      4.74 o
   2  16  10        0.61        5.23      4.58 o
   3  16  10       38.26       47.07      6.83 o
   4  16  10        5.37        1.37      5.27 o
   5  16  10       25.43       19.47     12.82 o
  -5  17  10       18.08       23.89      8.36 o
  -4  17  10       57.72      104.15     12.32 o
  -3  17  10       44.83       35.09      7.52 o
  -2  17  10        0.41       -0.62      4.30 o
  -1  17  10        0.32        0.79      4.22 o
   0  17  10       20.68       21.72      5.08 o
   1  17  10       19.87       29.96      5.61 o
   2  17  10        2.57       15.89     10.49 o
   3  17  10       51.79       58.46      7.42 o
   4  17  10       63.07       61.11     11.68 o
   5  17  10       29.04       31.95     10.91 o
  -5  18  10        1.57       -0.90      6.05 o
  -4  18  10        9.39       12.26      7.14 o
  -3  18  10       12.07       27.98      7.87 o
  -2  18  10       10.76        8.65      5.94 o
  -1  18  10        0.65        5.13      6.08 o
   0  18  10        0.11       -0.51      3.82 o
   1  18  10       13.73       12.74      4.65 o
   2  18  10       43.96       41.82      6.31 o
   3  18  10       46.63       53.67      8.89 o
   4  18  10        0.09       12.27      8.27 o
  -4  19  10        0.98        7.16      6.97 o
  -3  19  10        0.32        9.36     10.51 o
  -2  19  10        6.19        9.10      6.23 o
  -1  19  10        3.59        1.70      4.62 o
   0  19  10        2.61        1.64      4.99 o
   1  19  10       29.74       46.93     10.54 o
   2  19  10        2.05        4.57      4.72 o
   3  19  10       27.22       39.02     14.53 o
   4  19  10        9.86       -1.54      8.48 o
  -4  20  10        0.28        1.61      5.82 o
  -3  20  10        0.25       -6.25      6.25 o
  -2  20  10        9.66       18.60      9.55 o
  -1  20  10        1.68       -0.14      7.82 o
   0  20  10       10.03        7.00      7.22 o
   1  20  10        6.80       31.18      9.22 o
   2  20  10       17.40       31.96     11.92 o
   3  20  10       57.61       60.25     13.04 o
  -3  21  10        2.91        6.66      7.11 o
  -2  21  10        2.21        0.36      6.45 o
  -1  21  10        0.17       -1.81      6.90 o
   0  21  10        2.35       17.17     14.22 o
   1  21  10        5.61        4.31      9.96 o
   2  21  10        8.08       20.73     11.01 o
  -2  22  10       63.23       87.95     15.35 o
  -1  22  10       42.30       38.92     11.79 o
   0  22  10       34.50       57.59     11.74 o
   1  22  10      157.19      205.28     25.43 o
  -8   1  11        0.26       -5.48     10.62 o
  -7   1  11       10.01       11.12      8.95 o
  -6   1  11        1.49        1.68      8.73 o
  -5   1  11        0.85       -0.71      8.90 o
  -4   1  11       46.84       36.82      4.08 o
  -3   1  11      138.17      126.89      6.30 o
  -2   1  11       38.33       40.88      4.38 o
  -1   1  11       49.59       58.01      8.37 o
   0   1  11        6.66        1.34      1.97 o
   1   1  11      101.32       91.02      8.35 o
   2   1  11       48.39       49.66      7.55 o
   3   1  11       36.05       64.79     10.18 o
   4   1  11        6.73        7.46      6.43 o
   5   1  11      183.39      185.42     13.19 o
   6   1  11       59.11       64.17     10.13 o
   7   1  11        9.42       23.80     11.74 o
  -8   2  11       17.07       -4.11     11.99 o
  -7   2  11        1.99        5.14      9.59 o
  -6   2  11        3.82       10.04     10.96 o
  -5   2  11      296.70      264.95     13.64 o
  -4   2  11      130.34      106.87      8.10 o
  -3   2  11      373.57      366.73     10.48 o
  -2   2  11      400.38      405.41     11.13 o
  -1   2  11      122.52      127.74      6.11 o
   0   2  11        4.66        7.07      2.91 o
   1   2  11        0.05        3.63      6.93 o
   2   2  11        0.29        5.35      9.45 o
   3   2  11       69.68       94.47      9.78 o
   4   2  11       23.81       47.96      8.51 o
   5   2  11        9.85       10.24      6.43 o
   6   2  11       18.64       41.60      8.87 o
   7   2  11        6.91        2.18      6.88 o
  -8   3  11        2.76       14.73     13.01 o
  -7   3  11       21.09       26.23     18.15 o
  -6   3  11       27.57       52.64     11.03 o
  -5   3  11        0.00        2.11      3.35 o
  -4   3  11       84.68      107.31     10.87 o
  -3   3  11       53.84       44.30      4.41 o
  -2   3  11      731.06      705.72     16.14 o
  -1   3  11       61.69       56.28      4.62 o
   0   3  11      181.63      156.66      6.56 o
   1   3  11       62.12       71.74      7.93 o
   2   3  11       56.56       52.88      7.44 o
   3   3  11        5.63        7.26      7.29 o
   4   3  11        8.14        6.24      5.46 o
   5   3  11       96.30       84.31     10.40 o
   6   3  11        3.03       24.45      9.44 o
   7   3  11        3.32        7.53      7.07 o
  -7   4  11        0.95        1.03     10.62 o
  -6   4  11       16.57       13.36      7.97 o
  -5   4  11        0.01        2.54      3.79 o
  -4   4  11        0.00       -0.49      3.50 o
  -3   4  11      236.95      223.41      8.39 o
  -2   4  11      466.39      485.75     14.23 o
  -1   4  11      275.60      255.74      8.47 o
   0   4  11      519.78      540.40     15.42 o
   1   4  11      181.77      149.80      7.66 o
   2   4  11        6.78        3.60      4.64 o
   3   4  11      221.23      202.04     13.30 o
   4   4  11        3.15        3.40      8.16 o
   5   4  11       19.15       18.35      8.36 o
   6   4  11        0.58        2.06      5.65 o
   7   4  11        2.57       -6.29      6.84 o
  -7   5  11       12.63        0.34      9.93 o
  -6   5  11       66.94       51.10      9.46 o
  -5   5  11        2.72       11.47      8.60 o
  -4   5  11        7.76        7.58      4.61 o
  -3   5  11      112.08      116.23      8.21 o
  -2   5  11      251.69      245.80      9.71 o
  -1   5  11      334.93      312.18      9.72 o
   0   5  11      107.77      103.75      5.41 o
   1   5  11       58.30       56.24      5.35 o
   2   5  11      216.90      227.32     13.54 o
   3   5  11      120.47      133.43     11.30 o
   4   5  11       10.47       15.03      6.21 o
   5   5  11       59.46       70.58     10.13 o
   6   5  11        6.57       27.18     13.33 o
   7   5  11        4.92       12.18      7.70 o
  -7   6  11        3.00        2.40     11.64 o
  -6   6  11       42.08       34.46      9.02 o
  -5   6  11        9.45       10.49     10.62 o
  -4   6  11        9.88       12.40      5.11 o
  -3   6  11       60.70       70.80      6.74 o
  -2   6  11       43.15       51.80      4.94 o
  -1   6  11      139.02      138.88      6.28 o
   0   6  11      192.44      189.73      8.76 o
   1   6  11       30.46       25.53      4.52 o
   2   6  11       76.87       98.07     23.86 o
   3   6  11      153.56      152.69     11.63 o
   4   6  11       15.18       12.56      6.04 o
   5   6  11       42.98       43.94      8.93 o
   6   6  11        4.54       11.32      7.02 o
   7   6  11       13.50       22.19     15.47 o
  -7   7  11       86.66       89.38     25.00 o
  -6   7  11       18.03       12.07      7.92 o
  -5   7  11        4.48       13.96      6.02 o
  -4   7  11       11.94       10.08      4.84 o
  -3   7  11        2.06        4.32      6.03 o
  -2   7  11       46.15       42.78      4.29 o
  -1   7  11      193.21      198.27      7.60 o
   0   7  11        2.29        3.49      2.37 o
   1   7  11      999.95     1041.43     25.71 o
   2   7  11      802.11      778.14     27.34 o
   3   7  11       12.86       31.40      7.14 o
   4   7  11        5.00        5.83      5.55 o
   5   7  11       15.60       29.34     11.07 o
   6   7  11        3.76       18.96     13.53 o
   7   7  11        0.78       -6.29      6.46 o
  -7   8  11        4.23       -6.51     13.70 o
  -6   8  11       13.12       13.33      8.29 o
  -5   8  11        0.37        9.14      6.72 o
  -4   8  11        0.83       19.68      9.29 o
  -3   8  11       35.68       50.82      7.96 o
  -2   8  11      215.49      191.34      8.54 o
  -1   8  11       94.45       83.34      6.74 o
   0   8  11       19.63       27.11      3.72 o
   1   8  11        0.20        0.87      4.21 o
   2   8  11       28.52       28.91      6.55 o
   3   8  11        7.45        0.49      3.96 o
   4   8  11       45.04       53.95      8.71 o
   5   8  11        1.82        1.98      5.23 o
   6   8  11        1.87       -1.52      5.62 o
   7   8  11        5.57       -1.11      5.94 o
  -7   9  11       37.84       39.73     20.21 o
  -6   9  11       16.61       26.14     16.82 o
  -5   9  11       17.90       13.02      6.77 o
  -4   9  11        0.46        0.02      3.58 o
  -3   9  11       47.87       63.39      6.82 o
  -2   9  11      112.02       95.65      7.40 o
  -1   9  11        6.69       18.29      6.48 o
   0   9  11       41.34       60.55      4.64 o
   1   9  11      140.37      127.43      8.12 o
   2   9  11       42.64       42.90      7.76 o
   3   9  11       17.34       30.34      7.08 o
   4   9  11        0.63       12.52      9.00 o
   5   9  11        0.02       -1.73      5.28 o
   6   9  11        2.90       18.66     12.60 o
  -7  10  11        2.72       -1.91      7.25 o
  -6  10  11       12.94        4.31      6.85 o
  -5  10  11       23.25       39.16      9.41 o
  -4  10  11        5.35       -2.92      4.32 o
  -3  10  11        3.54       -0.09      3.38 o
  -2  10  11        7.02        9.37      3.89 o
  -1  10  11      268.35      256.06      8.98 o
   0  10  11      663.11      600.00     16.29 o
   1  10  11       64.61       76.12     14.62 o
   2  10  11      132.44      130.61     11.32 o
   3  10  11      152.65      152.27     12.04 o
   4  10  11       47.81       38.31      8.19 o
   5  10  11        1.87       -3.21      5.44 o
   6  10  11        7.61       14.71     11.27 o
  -6  11  11       41.91       44.76      9.07 o
  -5  11  11       14.49       30.85      9.75 o
  -4  11  11      122.79      131.37     15.63 o
  -3  11  11       34.05       33.05      5.78 o
  -2  11  11       31.69       23.10      5.20 o
  -1  11  11       21.83       42.75      8.64 o
   0  11  11       15.33       14.58      3.57 o
   1  11  11      406.59      406.03     14.82 o
   2  11  11      186.95      206.67     10.84 o
   3  11  11        0.41       19.89     19.62 o
   4  11  11        1.09       10.15     11.48 o
   5  11  11       15.11       23.85      8.75 o
   6  11  11        1.98       10.35      7.28 o
  -6  12  11        0.04       -0.83      5.49 o
  -5  12  11        0.40       -2.39      5.45 o
  -4  12  11       32.09       51.78     10.92 o
  -3  12  11        3.31       10.63      7.37 o
  -2  12  11       78.71       66.71      6.93 o
  -1  12  11        0.13       -0.96      3.55 o
   0  12  11       76.03       71.17      5.47 o
   1  12  11       18.33        9.26      4.43 o
   2  12  11       19.15       29.43      5.77 o
   3  12  11       10.68        8.85      9.19 o
   4  12  11       17.13       30.63      7.97 o
   5  12  11        0.01        6.97      6.43 o
   6  12  11       15.52       12.57      8.45 o
  -6  13  11       21.02       20.65      8.01 o
  -5  13  11        2.40        5.73      5.84 o
  -4  13  11       20.57       15.34      7.16 o
  -3  13  11        3.95       11.03      5.89 o
  -2  13  11       18.98       23.26      5.37 o
  -1  13  11       76.47       69.86      6.40 o
   0  13  11       55.24       52.57      5.89 o
   1  13  11        0.01        0.21      3.21 o
   2  13  11       70.94       80.56      7.52 o
   3  13  11       36.25       40.59      8.49 o
   4  13  11       27.53       26.46      7.70 o
   5  13  11       10.29        9.88      6.97 o
  -6  14  11       40.69       63.58     12.70 o
  -5  14  11       16.49       27.50      8.62 o
  -4  14  11        4.03        5.45      6.08 o
  -3  14  11        1.75       15.83      6.67 o
  -2  14  11       22.51       42.23      7.47 o
  -1  14  11       68.44       55.20      6.44 o
   0  14  11        5.61        2.71      3.40 o
   1  14  11      181.49      165.66     10.11 o
   2  14  11        3.82       -0.68      3.52 o
   3  14  11       27.16       36.87      8.45 o
   4  14  11        9.16       15.71      7.26 o
   5  14  11        0.00        1.82      5.70 o
  -5  15  11       33.13       35.28     11.22 o
  -4  15  11        0.04        5.18      6.08 o
  -3  15  11        0.63       -1.52      4.80 o
  -2  15  11        4.90       -0.80      4.00 o
  -1  15  11       43.89       40.96      7.24 o
   0  15  11       58.68       60.22      6.44 o
   1  15  11       13.34       13.49      5.11 o
   2  15  11       31.87       51.62      6.70 o
   3  15  11       11.09       17.55      9.61 o
   4  15  11       42.89       46.34      9.36 o
   5  15  11       37.85       57.60     12.58 o
  -5  16  11        4.69        1.06      5.89 o
  -4  16  11       23.81       28.41      8.31 o
  -3  16  11        6.73        0.70      5.04 o
  -2  16  11        0.23       -0.77      4.53 o
  -1  16  11       16.14       22.03      6.76 o
   0  16  11       11.01       12.27      6.09 o
   1  16  11        1.28       -2.25      3.77 o
   2  16  11       23.37       20.73      5.86 o
   3  16  11        1.90        1.06      4.83 o
   4  16  11        1.56        0.34      5.06 o
  -4  17  11       13.51       16.01      8.18 o
  -3  17  11        2.77        4.94      6.05 o
  -2  17  11       33.67       47.41      8.72 o
  -1  17  11       18.13        3.40      4.87 o
   0  17  11       37.01       41.08      9.57 o
   1  17  11       31.85       46.53      8.45 o
   2  17  11        2.31        8.47      5.51 o
   3  17  11       17.35       22.46      7.13 o
   4  17  11        9.98        7.85      7.93 o
  -4  18  11       26.15       29.68     10.18 o
  -3  18  11        7.19       27.11     18.35 o
  -2  18  11        4.47        7.81      6.23 o
  -1  18  11       10.34       12.19      8.03 o
   0  18  11        0.00       -2.03      6.38 o
   1  18  11        3.58        3.20      6.48 o
   2  18  11        0.26       10.02      7.94 o
   3  18  11       34.84       33.34      7.99 o
  -3  19  11       37.28       35.96      8.87 o
  -2  19  11       81.12       98.58     12.08 o
  -1  19  11        1.43        2.06      6.58 o
   0  19  11       16.30       19.50     12.34 o
   1  19  11        0.18        0.82      5.34 o
   2  19  11       10.68        4.21      8.06 o
   3  19  11        8.81       16.78     16.10 o
  -2  20  11       15.48       22.18     10.20 o
  -1  20  11        3.44        5.22      7.20 o
   0  20  11        9.69        5.65      7.37 o
   1  20  11       31.19       30.33      9.63 o
   2  20  11        0.42       -7.19     14.73 o
   0  21  11       61.07       68.53     13.18 o
  -7   0  12        5.70        2.40     10.96 o
  -6   0  12        0.77       17.11     14.21 o
  -5   0  12        0.15        2.74      9.59 o
  -4   0  12       18.64       25.96      7.02 o
  -3   0  12      161.18      142.33     11.01 o
  -2   0  12      322.97      309.72     14.11 o
  -1   0  12       99.16      104.34      7.67 o
   0   0  12      504.29      508.55     25.60 o
   1   0  12       14.60       38.97      9.79 o
   2   0  12       42.26       46.81     11.01 o
   3   0  12       11.44       12.44      7.07 o
   4   0  12        7.09        6.93      8.23 o
   5   0  12       25.20       27.30     11.97 o
   6   0  12        0.92       29.24     23.12 o
  -7   1  12        8.31        1.52      7.38 o
  -6   1  12       22.38       40.20     11.49 o
  -5   1  12       14.56       13.40      8.59 o
  -4   1  12        0.44       10.79      4.40 o
  -3   1  12       74.75       68.07      7.26 o
  -2   1  12      111.53       78.75      5.31 o
  -1   1  12       12.42       10.60      3.19 o
   0   1  12        7.03       14.13      5.24 o
   1   1  12       22.14       31.85      6.62 o
   2   1  12        7.80       21.07      6.73 o
   3   1  12        4.60        5.30      5.42 o
   4   1  12        8.14        9.01      5.81 o
   5   1  12       61.57       72.73     12.85 o
   6   1  12       13.61       17.16      7.47 o
  -7   2  12        7.14       23.97     15.75 o
  -6   2  12        4.57        6.02      7.56 o
  -5   2  12        0.20       -0.39      6.85 o
  -4   2  12        1.43        3.86      4.04 o
  -3   2  12        0.03        2.54      2.91 o
  -2   2  12        0.63        3.74      3.32 o
  -1   2  12      137.56      141.03     10.01 o
   0   2  12       25.53       35.40      7.83 o
   1   2  12       25.59       31.97      6.66 o
   2   2  12        2.59        1.23      4.24 o
   3   2  12       21.27       32.50      7.57 o
   4   2  12        8.71        6.40      5.58 o
   5   2  12        5.39        4.80      6.17 o
   6   2  12        9.38        6.74      7.78 o
  -7   3  12       10.44        4.11     11.99 o
  -6   3  12        4.19       -2.72      7.22 o
  -5   3  12        3.29        2.15      6.25 o
  -4   3  12       23.48       23.83      6.36 o
  -3   3  12       31.58       39.00      4.66 o
  -2   3  12        4.93        9.16      3.41 o
  -1   3  12       84.72       96.87      5.75 o
   0   3  12        5.48       10.13      3.64 o
   1   3  12       16.68       13.60      5.56 o
   2   3  12       12.23       10.11      5.65 o
   3   3  12       80.41       97.39     10.28 o
   4   3  12       13.69       18.45      6.91 o
   5   3  12       66.02       72.82     10.44 o
   6   3  12        1.49        5.74      7.69 o
  -7   4  12        0.07        3.78      8.59 o
  -6   4  12       13.90       36.28     16.61 o
  -5   4  12       22.86       28.33      6.39 o
  -4   4  12       86.45       98.69     14.27 o
  -3   4  12       48.56       45.95      7.04 o
  -2   4  12       21.97       18.29      3.47 o
  -1   4  12        0.20       -2.50      2.66 o
   0   4  12      207.53      221.13     11.48 o
   1   4  12        4.42        6.45      5.22 o
   2   4  12        1.14       10.02      9.52 o
   3   4  12       10.73        8.66      5.99 o
   4   4  12       19.31       18.53      8.51 o
   5   4  12        0.04        4.27      5.92 o
   6   4  12       19.01       10.39      6.78 o
  -7   5  12        1.28      -10.62     14.04 o
  -6   5  12       18.43       47.94     16.78 o
  -5   5  12        4.42        9.51      5.72 o
  -4   5  12        6.37       18.10      6.31 o
  -3   5  12        5.21       12.05      7.04 o
  -2   5  12        2.48        5.55      7.35 o
  -1   5  12       66.79       63.86      5.04 o
   0   5  12      204.06      183.12      9.26 o
   1   5  12      114.23       87.18      9.08 o
   2   5  12        3.27       21.38      7.95 o
   3   5  12      205.31      189.60     14.63 o
   4   5  12        3.65        3.25      5.51 o
   5   5  12        0.89        0.89      5.12 o
   6   5  12       65.34       86.50     11.78 o
  -7   6  12       16.37       20.21     16.78 o
  -6   6  12       13.19       60.62     21.23 o
  -5   6  12        0.41        0.70      4.03 o
  -4   6  12      175.65      191.52     26.67 o
  -3   6  12        3.99        5.69      5.00 o
  -2   6  12      144.72      158.85      9.23 o
  -1   6  12      239.00      259.63     11.30 o
   0   6  12      489.07      484.64     15.86 o
   1   6  12      416.67      380.15     18.28 o
   2   6  12      164.20      164.41     12.69 o
   3   6  12        5.71        1.11      5.24 o
   4   6  12       12.17       15.12      6.55 o
   5   6  12        5.20        2.37      5.58 o
   6   6  12        6.90        8.60      7.23 o
  -7   7  12       26.29       19.18     16.78 o
  -6   7  12        4.53       -7.88     14.04 o
  -5   7  12        9.74        5.87      5.10 o
  -4   7  12        0.44        7.94      5.98 o
  -3   7  12        4.43       15.28     10.38 o
  -2   7  12       14.08       10.07      4.85 o
  -1   7  12        5.55       14.32      6.17 o
   0   7  12      372.21      325.31     12.33 o
   1   7  12      240.93      233.75     14.41 o
   2   7  12       69.31      100.81     22.28 o
   3   7  12        2.26       -0.65      4.66 o
   4   7  12        2.02        3.39      5.46 o
   5   7  12       21.75       34.50      8.54 o
   6   7  12       40.81       48.47     10.36 o
  -6   8  12        6.97       14.04     15.75 o
  -5   8  12      164.15      195.67     15.66 o
  -4   8  12       19.14       13.45      6.19 o
  -3   8  12      127.30      143.62      9.77 o
  -2   8  12       10.87        7.44      4.26 o
  -1   8  12      191.17      178.25      9.21 o
   0   8  12       16.88       25.15      4.84 o
   1   8  12      189.33      191.32     12.83 o
   2   8  12       83.51       93.21     10.33 o
   3   8  12      146.96      140.32     12.60 o
   4   8  12       88.84       83.50     10.60 o
   5   8  12        1.57       -1.98      5.69 o
   6   8  12        2.70       -1.70      6.00 o
  -6   9  12       54.41       40.07     20.55 o
  -5   9  12       20.70       13.85      7.70 o
  -4   9  12       35.11       36.63      6.17 o
  -3   9  12        3.02       -2.41      3.45 o
  -2   9  12       29.47       39.69      5.61 o
  -1   9  12       61.92       61.70      5.03 o
   0   9  12       99.90      121.92      7.84 o
   1   9  12      246.54      263.85     37.07 o
   2   9  12      529.92      515.35     22.65 o
   3   9  12      220.77      276.37     20.12 o
   4   9  12       15.63       40.02      8.66 o
   5   9  12       15.26       11.98      7.31 o
   6   9  12        0.96        4.09      6.63 o
  -6  10  12       43.36       52.21     19.69 o
  -5  10  12        2.01       -4.67      8.90 o
  -4  10  12        1.85        5.82      5.56 o
  -3  10  12        9.51        6.55      4.37 o
  -2  10  12        3.57       -0.99      3.15 o
  -1  10  12        5.51        9.95      3.83 o
   0  10  12       16.07       14.09      4.59 o
   1  10  12       29.22       33.11      5.41 o
   2  10  12       62.42       82.14     19.16 o
   3  10  12       82.65      127.48     12.34 o
   4  10  12       20.92       23.98      7.59 o
   5  10  12        0.48        4.04      6.43 o
  -6  11  12        6.15        3.06      6.00 o
  -5  11  12       35.16       40.60      8.94 o
  -4  11  12       19.49       26.83      9.49 o
  -3  11  12        1.32        8.60      5.47 o
  -2  11  12        0.12       -1.37      3.73 o
  -1  11  12       42.61       34.64      4.97 o
   0  11  12        0.54        7.10      4.70 o
   1  11  12      103.43      106.44      8.51 o
   2  11  12       46.60       45.98      8.24 o
   3  11  12      139.87      137.60     12.47 o
   4  11  12       25.51       24.34      7.97 o
   5  11  12        8.86       16.84      9.85 o
  -5  12  12        0.70        0.98      5.11 o
  -4  12  12        0.05        0.93      4.77 o
  -3  12  12       26.31       29.59      7.18 o
  -2  12  12       18.04       22.81      5.37 o
  -1  12  12        0.65       -0.27      3.98 o
   0  12  12      105.75      104.40      7.80 o
   1  12  12       21.79       20.64      5.27 o
   2  12  12       37.78       39.23      7.89 o
   3  12  12        4.30       36.42     13.48 o
   4  12  12        0.81       27.32     19.11 o
   5  12  12       63.09       65.54     10.88 o
  -5  13  12        6.56        7.13      6.70 o
  -4  13  12        1.08       -6.27      6.27 o
  -3  13  12        7.73       20.74      9.98 o
  -2  13  12       32.16       28.46      6.80 o
  -1  13  12        9.80        6.15      5.39 o
   0  13  12       25.66       28.09      5.48 o
   1  13  12        2.89        6.37      4.52 o
   2  13  12      140.32      143.71     11.94 o
   3  13  12      161.50      173.00     14.38 o
   4  13  12       21.82       32.30      8.93 o
   5  13  12       72.43      100.15     12.81 o
  -5  14  12        1.49       -0.65      5.70 o
  -4  14  12       12.24       21.95      7.83 o
  -3  14  12       14.67       14.68      6.29 o
  -2  14  12        0.36        0.82      4.61 o
  -1  14  12       52.23       61.22      8.57 o
   0  14  12        7.85       18.75      6.54 o
   1  14  12       48.38       56.13      7.04 o
   2  14  12        0.36        7.14      9.18 o
   3  14  12       18.11       28.47     14.29 o
   4  14  12       32.52       48.89     11.22 o
  -4  15  12        0.48       -2.49      6.06 o
  -3  15  12        0.64        3.95      5.88 o
  -2  15  12        4.39       13.87      7.32 o
  -1  15  12        2.39       -4.68      6.82 o
   0  15  12        0.16       -0.85      4.41 o
   1  15  12       22.38       16.58      5.87 o
   2  15  12        0.00        8.12      8.50 o
   3  15  12        3.49        1.85      5.44 o
   4  15  12       52.78       46.51      9.54 o
  -4  16  12       10.15        5.34      6.28 o
  -3  16  12       25.22       29.94      8.67 o
  -2  16  12        1.53        2.15      6.38 o
  -1  16  12       20.53       34.46     10.13 o
   0  16  12        1.75        1.23      5.64 o
   1  16  12        2.77       -4.78      6.43 o
   2  16  12       16.01       23.91     10.76 o
   3  16  12        2.46       10.91      6.29 o
  -3  17  12        8.92        5.37      6.51 o
  -2  17  12       40.18       68.24     12.64 o
  -1  17  12       27.48       50.13     10.99 o
   0  17  12        0.48        1.70      7.60 o
   1  17  12        1.74       13.18     10.41 o
   2  17  12        7.17        8.15      7.25 o
   3  17  12        0.04       -5.42      5.59 o
  -2  18  12        8.62       13.19     10.21 o
  -1  18  12       51.39       52.41     11.49 o
   0  18  12        0.02        6.41      6.95 o
   1  18  12        2.08        2.41      7.65 o
   2  18  12        0.82       17.21     24.14 o
  -1  19  12        8.59        1.76      6.79 o
   0  19  12        0.84        5.20      9.56 o
   1  19  12       19.34       21.92     12.11 o
  -6   1  13        0.00        4.62      8.23 o
  -5   1  13       35.58       58.75     18.32 o
  -4   1  13       46.24       71.93     14.53 o
  -3   1  13        0.01       -1.53      2.97 o
  -2   1  13       30.40       35.54      5.27 o
  -1   1  13       81.85       80.56      8.12 o
   0   1  13       86.11       96.39     15.62 o
   1   1  13        0.03        4.83      5.34 o
   2   1  13       23.80       27.84      7.36 o
   3   1  13       17.17       15.32      7.41 o
   4   1  13       12.70       17.31      7.52 o
   5   1  13        0.33       -0.41      8.57 o
   6   1  13        4.23        2.73      6.42 o
  -6   2  13       13.51       19.28     10.27 o
  -5   2  13        2.17        5.29      8.22 o
  -4   2  13        0.34        9.40     10.93 o
  -3   2  13       60.53       60.51      7.50 o
  -2   2  13       10.83       11.66      4.56 o
  -1   2  13       71.82      102.58      8.92 o
   0   2  13       47.22       41.85      7.60 o
   1   2  13       62.58       81.02      9.41 o
   2   2  13       31.61       49.28      8.59 o
   3   2  13       62.43       86.93     11.62 o
   4   2  13        6.47       31.37      9.98 o
   5   2  13       22.67       20.11      8.05 o
   6   2  13       15.90       21.79      9.59 o
  -6   3  13        4.19        7.63      8.22 o
  -5   3  13       31.97       48.00     14.87 o
  -4   3  13        3.45        2.07      5.10 o
  -3   3  13       15.80        9.56      6.11 o
  -2   3  13       27.17       37.77      4.61 o
  -1   3  13        0.51        6.74      3.69 o
   0   3  13      271.71      268.36     14.92 o
   1   3  13       13.64        6.50      5.36 o
   2   3  13      122.07      102.52     10.84 o
   3   3  13       29.69       24.43      7.83 o
   4   3  13       42.56       44.06      9.45 o
   5   3  13        1.93       -4.11      5.96 o
   6   3  13       17.21        8.32      7.51 o
  -6   4  13        1.49        8.22     14.04 o
  -5   4  13        9.14        3.93      7.32 o
  -4   4  13       39.40       31.14      7.14 o
  -3   4  13        7.20        9.40      4.87 o
  -2   4  13      207.55      170.57      9.32 o
  -1   4  13      153.79      151.71     13.80 o
   0   4  13       99.82      111.82     15.97 o
   1   4  13       14.45       16.06      6.07 o
   2   4  13        6.19       13.30      7.15 o
   3   4  13       38.96       40.97     11.62 o
   4   4  13       21.17       32.35     12.31 o
   5   4  13        3.62       17.25     19.64 o
   6   4  13       45.90       65.85     11.46 o
  -6   5  13        8.66       12.33     15.41 o
  -5   5  13        5.36        1.09      6.40 o
  -4   5  13       31.81       54.99      9.00 o
  -3   5  13        8.37       15.97      6.98 o
  -2   5  13       45.19       49.49      5.80 o
  -1   5  13       38.29       50.38      5.98 o
   0   5  13       77.52       96.49      9.67 o
   1   5  13        0.71        1.47      4.72 o
   2   5  13       19.36       14.75      6.68 o
   3   5  13       16.98        9.82      6.12 o
   4   5  13        9.15       -2.58      6.26 o
   5   5  13        0.00       -3.24      6.33 o
  -6   6  13       58.80       61.99     23.29 o
  -5   6  13        1.04       -1.51      6.84 o
  -4   6  13        3.19        3.18      7.70 o
  -3   6  13        0.00        0.28      5.15 o
  -2   6  13      191.63      189.01     12.48 o
  -1   6  13        2.88        6.77      4.10 o
   0   6  13       14.21       21.87      6.21 o
   1   6  13      126.56      115.99     11.20 o
   2   6  13       18.57       28.59     12.70 o
   3   6  13        7.10        8.37      7.66 o
   4   6  13        7.27        2.30      5.51 o
   5   6  13       26.44       26.90      8.77 o
  -6   7  13       24.44       22.26     18.15 o
  -5   7  13       46.98       39.68      9.79 o
  -4   7  13        5.38       29.19      8.78 o
  -3   7  13        6.74        8.04      6.21 o
  -2   7  13      125.33      138.32      9.36 o
  -1   7  13       68.04       72.15      6.89 o
   0   7  13       45.95       34.09      7.02 o
   1   7  13        0.80       -1.19      4.38 o
   2   7  13        6.23       25.21      7.43 o
   3   7  13      263.07      268.89     17.04 o
   4   7  13      149.36      125.65     13.79 o
   5   7  13        0.07       -0.37      5.30 o
  -6   8  13        0.63        4.85      9.36 o
  -5   8  13       45.65       58.00     10.54 o
  -4   8  13        0.43        9.39      6.53 o
  -3   8  13       22.79       38.08      7.53 o
  -2   8  13       70.86       58.29      6.58 o
  -1   8  13       17.16        4.06      3.84 o
   0   8  13        2.88        1.73      4.34 o
   1   8  13        5.95        3.08      4.70 o
   2   8  13        1.66        8.11      6.82 o
   3   8  13       25.46        9.78      7.91 o
   4   8  13       26.00       50.96     14.56 o
   5   8  13        9.82       10.64      7.35 o
  -5   9  13        0.17        0.98      5.14 o
  -4   9  13        5.47        1.58      5.59 o
  -3   9  13        3.92        0.78      4.25 o
  -2   9  13       24.45       34.68      7.05 o
  -1   9  13       32.40       40.38      7.58 o
   0   9  13       17.73       21.65      5.73 o
   1   9  13       25.25       48.26      8.04 o
   2   9  13        5.42       14.15      7.41 o
   3   9  13       19.32       15.60      7.45 o
   4   9  13       15.52       11.77      7.30 o
   5   9  13        8.00        7.49      7.21 o
  -5  10  13       11.32        8.30      6.58 o
  -4  10  13        4.13       12.07      6.28 o
  -3  10  13       82.04       91.63      8.39 o
  -2  10  13        0.23       -1.43      4.22 o
  -1  10  13       18.34       15.31      6.28 o
   0  10  13        1.84       -3.03      4.78 o
   1  10  13      152.96      169.20     12.53 o
   2  10  13      249.20      240.37     16.23 o
   3  10  13        1.35        3.30      5.70 o
   4  10  13       33.03       29.67      9.00 o
  -5  11  13       94.23      107.66     15.00 o
  -4  11  13        3.36       -0.57      4.70 o
  -3  11  13        2.32       14.44     14.30 o
  -2  11  13       56.89       87.56     10.11 o
  -1  11  13        3.77        8.44      5.74 o
   0  11  13       39.09       39.43      6.62 o
   1  11  13        0.18       33.26     13.46 o
   2  11  13       70.80       99.43     23.51 o
   3  11  13       87.44      100.97     12.24 o
   4  11  13      245.28      210.07     17.19 o
  -4  12  13        9.07        6.63      6.28 o
  -3  12  13        0.53        6.84      5.27 o
  -2  12  13       41.91       51.36     14.20 o
  -1  12  13        0.08       -1.55      4.56 o
   0  12  13        1.46       16.65     10.38 o
   1  12  13       10.81       13.23      6.88 o
   2  12  13        6.23       14.90     11.66 o
   3  12  13      106.53      118.65     12.99 o
   4  12  13        6.46       45.36     23.87 o
  -4  13  13       38.04       53.68      8.90 o
  -3  13  13        0.28        2.30      4.86 o
  -2  13  13       16.57       30.59      9.95 o
  -1  13  13       11.76       21.71      7.12 o
   0  13  13        3.21        6.21      6.75 o
   1  13  13       56.56       43.38     12.85 o
   2  13  13        2.38        9.91      6.51 o
   3  13  13       11.32       29.72     10.53 o
  -4  14  13       40.44       35.90      9.08 o
  -3  14  13        8.08       -3.68      7.22 o
  -2  14  13        5.48       -1.95      8.11 o
  -1  14  13       10.34        0.41      7.25 o
   0  14  13        0.73       13.38      7.35 o
   1  14  13       20.97       17.10      8.78 o
   2  14  13        7.30       -2.46      5.43 o
   3  14  13       17.18        8.64      6.70 o
  -3  15  13        8.49        3.44      7.65 o
  -2  15  13        1.29        5.95      7.51 o
  -1  15  13       24.52       16.22      8.66 o
   0  15  13        1.04       23.88     21.75 o
   1  15  13        0.05        1.03      6.22 o
   2  15  13        0.74       11.72      8.49 o
  -2  16  13       22.26       21.22      9.79 o
  -1  16  13        1.52        1.50      6.55 o
   0  16  13        0.00       -3.85      9.08 o
   1  16  13       11.18       21.26     12.10 o
   2  16  13        3.45        8.93      9.51 o
  -1  17  13        0.44       -3.74     12.50 o
   0  17  13        7.20       -4.07      9.16 o
  -5   0  14        0.33       -0.34     10.27 o
  -4   0  14        2.13       -4.45     12.33 o
  -3   0  14        5.39       -0.34     10.27 o
  -2   0  14       11.05       25.79      8.06 o
  -1   0  14       46.49       25.98      8.81 o
   0   0  14       87.12       77.57     12.24 o
   1   0  14       46.01       56.92     12.92 o
   2   0  14      258.68      228.00     22.52 o
   3   0  14        3.22       21.52     10.38 o
   4   0  14       25.17       51.22     32.53 o
   5   0  14        1.66       13.52     11.56 o
  -5   1  14        3.55        4.79      8.96 o
  -4   1  14       11.97       32.22     21.92 o
  -3   1  14       18.71       19.33      6.37 o
  -2   1  14       18.81       22.01     14.11 o
  -1   1  14       28.83       28.49      6.73 o
   0   1  14      134.63      130.18     13.35 o
   1   1  14        0.11        1.37      4.77 o
   2   1  14        2.01       12.90     11.63 o
   3   1  14        0.25       14.25     10.88 o
   4   1  14        0.08        7.44      6.48 o
   5   1  14        2.66       17.22     12.73 o
  -5   2  14        9.87       29.07     15.58 o
  -4   2  14        5.36       12.31      9.60 o
  -3   2  14        0.52        0.82      7.86 o
  -2   2  14       30.26       28.33      5.57 o
  -1   2  14        2.21        4.22      4.86 o
   0   2  14       30.95       16.18      7.59 o
   1   2  14        9.47        2.90      6.33 o
   2   2  14       38.44       34.72      8.37 o
   3   2  14        0.04       -1.74      5.61 o
   4   2  14        9.59        8.28      7.21 o
   5   2  14        7.97        8.00      7.29 o
  -5   3  14        0.23        6.49      8.63 o
  -4   3  14       10.86       34.95     12.94 o
  -3   3  14        6.01       12.17      7.06 o
  -2   3  14       11.70       11.16      4.76 o
  -1   3  14       68.88       87.13      9.09 o
   0   3  14        1.67       13.13     11.25 o
   1   3  14      173.43      173.27     13.01 o
   2   3  14       22.04       20.51      7.40 o
   3   3  14        0.34        0.96      5.39 o
   4   3  14       38.21       40.12      9.83 o
   5   3  14        0.00       -4.01      6.63 o
  -5   4  14       10.43        2.93      8.43 o
  -4   4  14       21.72       39.51     26.20 o
  -3   4  14        0.71       -4.76      4.76 o
  -2   4  14        0.07       21.68      8.42 o
  -1   4  14       14.57       27.98      8.90 o
   0   4  14       27.36       26.14      7.05 o
   1   4  14       35.53       45.46      8.38 o
   2   4  14       13.03        6.98      6.21 o
   3   4  14       21.15       34.08      9.13 o
   4   4  14        0.00        0.88      5.08 o
   5   4  14       25.09       21.29      9.07 o
  -5   5  14       24.81       51.03     22.26 o
  -4   5  14       73.88       95.48     17.31 o
  -3   5  14       21.53       37.41      9.16 o
  -2   5  14       37.40       36.11      9.42 o
  -1   5  14        2.78       -1.43      3.69 o
   0   5  14       37.01       36.62      7.36 o
   1   5  14        0.38       -2.70      5.25 o
   2   5  14       62.83       68.67     10.23 o
   3   5  14       15.98       17.23      7.78 o
   4   5  14        0.01        6.85      7.03 o
  -5   6  14        0.68       -1.37     11.30 o
  -4   6  14        4.19       -1.21      5.39 o
  -3   6  14       75.00       76.47     13.10 o
  -2   6  14        2.13        1.61      4.46 o
  -1   6  14       62.71       74.55      9.36 o
   0   6  14       78.13       75.57      9.29 o
   1   6  14       15.98        6.77      5.96 o
   2   6  14        0.03       -1.75      5.45 o
   3   6  14        8.34        5.19      7.03 o
   4   6  14       74.45       81.75     12.46 o
  -5   7  14       17.20       -5.38      9.30 o
  -4   7  14        0.91        3.28      7.82 o
  -3   7  14       59.44       65.44      8.91 o
  -2   7  14       20.61        5.00      5.35 o
  -1   7  14       70.51       74.72     11.86 o
   0   7  14        0.00        2.06      4.84 o
   1   7  14       24.51       26.47      7.63 o
   2   7  14       49.22       52.51      9.41 o
   3   7  14       74.93       97.41     12.17 o
   4   7  14        9.53        2.53      6.16 o
  -4   8  14      230.37      245.42     15.65 o
  -3   8  14       19.27       18.50     10.83 o
  -2   8  14       92.30      112.58     10.77 o
  -1   8  14        3.51       -1.79      6.72 o
   0   8  14        3.97        5.60      5.39 o
   1   8  14       21.12       33.26      7.80 o
   2   8  14        7.72        9.38      6.24 o
   3   8  14       20.24       52.58     12.01 o
   4   8  14       39.41       42.42     10.62 o
  -4   9  14      176.60      220.40     15.71 o
  -3   9  14       21.82       24.69     19.53 o
  -2   9  14        0.32        1.24      4.96 o
  -1   9  14        0.36        3.60     10.45 o
   0   9  14        2.19       15.37      7.01 o
   1   9  14       13.58       12.58      6.21 o
   2   9  14       29.89       26.33      8.18 o
   3   9  14       99.57      101.45     13.94 o
   4   9  14      179.56      158.19     16.21 o
  -4  10  14       14.35       18.21      8.81 o
  -3  10  14        7.99       13.22      8.32 o
  -2  10  14        1.26        3.07      5.35 o
  -1  10  14       65.56       87.14     12.50 o
   0  10  14       33.07       28.97      9.43 o
   1  10  14       22.53       10.67      5.86 o
   2  10  14        9.16        9.72      6.77 o
   3  10  14        0.25       15.29     11.68 o
  -4  11  14        3.17       10.19     11.64 o
  -3  11  14        0.01        0.58      6.32 o
  -2  11  14        0.58       -2.17      5.92 o
  -1  11  14        0.95       -0.84      5.59 o
   0  11  14       26.05       22.36      9.39 o
   1  11  14        2.09        6.87      5.63 o
   2  11  14       15.01       13.82      6.92 o
   3  11  14       15.97        7.86      6.92 o
  -3  12  14       14.87        9.68      8.20 o
  -2  12  14       16.23       15.51     11.35 o
  -1  12  14       11.49        6.61      9.59 o
   0  12  14       21.34       41.28     10.95 o
   1  12  14       31.43       38.30     11.21 o
   2  12  14       48.51       44.68      9.50 o
  -2  13  14       12.47       21.60     12.08 o
  -1  13  14        8.80        9.28     10.14 o
   0  13  14       29.96       39.91     10.38 o
   1  13  14       61.89       66.21     13.01 o
   2  13  14       10.14        8.73      8.42 o
  -2  14  14        1.53        5.70      9.89 o
  -1  14  14       26.21       32.73     20.55 o
   0  14  14        3.07        2.73      9.06 o
   1  14  14        9.55       15.35     11.74 o
  -4   1  15        0.79       13.36     11.14 o
  -3   1  15       17.75        8.90     10.41 o
  -2   1  15       14.14        9.32      7.19 o
  -1   1  15        0.21        1.45      5.39 o
   0   1  15        0.80        2.79      5.04 o
   1   1  15        2.11       -6.35      6.62 o
   2   1  15       33.78       43.67      9.07 o
   3   1  15       11.78       18.87      8.06 o
  -4   2  15       35.76       22.41     12.71 o
  -3   2  15        0.02        2.40      8.72 o
  -2   2  15        1.70        3.14      7.03 o
  -1   2  15       24.33       25.41     10.78 o
   0   2  15       12.22       21.07      6.70 o
   1   2  15        4.05        3.21      5.51 o
   2   2  15       28.82       22.02      7.77 o
   3   2  15        0.16        4.16      6.57 o
  -4   3  15        0.22        0.38      8.39 o
  -3   3  15       27.79       42.53     13.55 o
  -2   3  15        0.12        3.28      6.26 o
  -1   3  15       15.77       34.87     11.47 o
   0   3  15       14.05       21.72      6.89 o
   1   3  15       12.55       14.85      8.79 o
   2   3  15      102.36      129.31     12.88 o
   3   3  15        0.67        5.12      6.60 o
  -4   4  15        0.47       -0.53      8.22 o
  -3   4  15       19.59       26.00     12.77 o
  -2   4  15        0.02        0.26      6.52 o
  -1   4  15       14.93       14.01      7.89 o
   0   4  15        4.06       -0.08      4.86 o
   1   4  15       48.65       56.56      9.18 o
   2   4  15        8.68       19.41      8.12 o
   3   4  15       61.92       65.30     11.47 o
  -4   5  15       10.50       11.64     16.10 o
  -3   5  15       19.40        6.17      6.96 o
  -2   5  15        2.44        6.21      6.85 o
  -1   5  15       48.61       57.10     11.59 o
   0   5  15        0.19       21.62      9.54 o
   1   5  15       16.70       12.77      8.82 o
   2   5  15      118.16      129.83     13.59 o
   3   5  15        7.72       19.68     10.38 o
  -3   6  15        5.00        3.91      7.22 o
  -2   6  15       21.12       42.64     19.49 o
  -1   6  15        0.08       -7.18      7.18 o
   0   6  15        6.51        9.63      5.78 o
   1   6  15        1.55        4.99      6.00 o
   2   6  15        1.61       34.19     18.82 o
   3   6  15        4.29        3.50      6.73 o
  -3   7  15      181.28      230.94     19.71 o
  -2   7  15       84.97       80.77     12.80 o
  -1   7  15        0.67       -0.31      6.02 o
   0   7  15        0.06       15.47     12.61 o
   1   7  15        0.24        8.67      6.51 o
   2   7  15       16.62       10.76      6.67 o
   3   7  15        8.99        7.01      7.20 o
  -3   8  15        9.49       38.36     13.41 o
  -2   8  15        0.01       14.32     18.15 o
  -1   8  15       19.62       23.03      9.69 o
   0   8  15        6.17       -3.77      7.04 o
   1   8  15       29.04       29.70      8.25 o
   2   8  15        0.10       12.98      7.67 o
  -3   9  15       58.02       42.12     21.92 o
  -2   9  15       40.82       34.70     13.40 o
  -1   9  15       46.13       51.98     12.19 o
   0   9  15       12.82        7.78      7.62 o
   1   9  15        3.43        7.86      8.07 o
   2   9  15       40.33       21.97      8.48 o
  -2  10  15       37.57       32.60     13.49 o
  -1  10  15        6.50        7.79      7.85 o
   0  10  15       35.96       31.96     10.98 o
   1  10  15       11.93       21.17     14.43 o
  -1  11  15       27.12       41.37     29.28 o
   0  11  15       27.00       41.51     11.93 o
  -2   0  16       11.29        8.22     15.75 o
  -1   0  16       32.74       51.03     23.29 o
   0   0  16       17.87       -3.87      8.61 o
   1   0  16        4.68       -4.71      9.05 o
  -2   1  16       11.76        7.19     10.65 o
  -1   1  16        4.11        7.19      7.35 o
   0   1  16        7.68        2.55      5.77 o
   1   1  16        3.78        4.69      5.98 o
  -2   2  16        0.07        2.70      9.56 o
  -1   2  16        1.09        9.24      7.20 o
   0   2  16        3.55        0.29      4.62 o
   1   2  16        5.98        1.23      5.48 o
  -2   3  16        2.45        8.19     10.96 o
  -1   3  16        4.04       17.26     16.58 o
   0   3  16        0.00        2.81      6.75 o
   1   3  16        3.56        1.77      5.41 o
  -2   4  16        7.79        7.64     10.03 o
  -1   4  16        0.02        3.79      6.69 o
   0   4  16        0.99       -2.27      6.95 o
   1   4  16        1.35        0.08      5.07 o
  -1   5  16       44.58       70.80     12.67 o
   0   5  16        0.06        0.52      5.81 o
   1   5  16        0.41       -0.06      7.90 o
  -1   6  16        4.55        2.04      6.85 o
   0   6  16        8.71       10.58      8.75 o
 
